# Supplementary material for: Commuting paradox of the technopole Newtown: A case study in the Seoul Metropolitan Area
Source: PLoS One. 2024 Jul 5;19(7):e0306304. doi: 10.1371/journal.pone.0306304 (PMC11226016; doi:10.1371/journal.pone.0306304)
Supplement: S1 Dataset — (XLSX) [file pone.0306304.s001.xlsx]

## Sheet: Inflow commuter
Com_time	Com_Dis	Type_NT	Mode_choice	Acc_to_Bus	Age	Gender	Income	Job	HH_members	housing_type	Vehicle_OWN
95	44.456	Pangyo	Public transit	5	32	Male	<3.000.000	Manual worker	3	Apartment	Yes
121	38.682	Pangyo	Public transit	6	42	Male	>5.000.000	Office Worker	3	Apartment	Yes
60	37.2007	Pangyo	Private car	3	39	Male	>5.000.000	Office Worker	4	Apartment	Yes
60	33.9014	Pangyo	Private car	5	53	Male	>5.000.000	Specialized skill	3	Apartment	Yes
150	41.4275	Pangyo	Private car	5	53	Male	3.000.000 - 5.000.000	Manual worker	4	Single-family housing	Yes
60	35.2082	Pangyo	Private car	3	35	Male	>5.000.000	Office Worker	4	Apartment	Yes
110	34.4894	Pangyo	Public transit	3	39	Male	3.000.000 - 5.000.000	Office Worker	4	Apartment	Yes
70	33.9014	Pangyo	Private car	5	34	Male	3.000.000 - 5.000.000	Office Worker	4	Apartment	Yes
75	36.7564	Pangyo	Public transit	6	41	Male	3.000.000 - 5.000.000	Office Worker	6	Row house | Villa	Yes
70	36.0926	Pangyo	Private car	6	57	Male	<3.000.000	Manual worker	2	Row house | Villa	Yes
110	34.4894	Pangyo	Public transit	10	40	Male	<3.000.000	Office Worker	4	Apartment	Yes
60	34.4894	Pangyo	Private car	10	31	Male	<3.000.000	Office Worker	2	Apartment	Yes
50	34.4894	Pangyo	Private car	5	30	Male	3.000.000 - 5.000.000	Office Worker	2	Row house | Villa	Yes
160	34.4894	Pangyo	Public transit	3	29	Male	>5.000.000	Office Worker	4	Apartment	Yes
160	34.4894	Pangyo	Public transit	3	27	Male	>5.000.000	Office Worker	4	Apartment	Yes
60	33.433	Pangyo	Private car	5	49	Male	3.000.000 - 5.000.000	Office Worker	3	Apartment	Yes
40	33.433	Pangyo	Private car	5	50	Male	<3.000.000	Office Worker	3	Apartment	Yes
90	38.0342	Pangyo	Private car	5	51	Male	>5.000.000	Office Worker	4	Apartment	Yes
50	30.7549	Pangyo	Private car	2	54	Male	3.000.000 - 5.000.000	Office Worker	3	Apartment	Yes
70	39.9053	Pangyo	Private car	5	34	Male	<3.000.000	Specialized skill	2	Single-family housing	Yes
100	21.6296	Pangyo	Public transit	3	41	Male	<3.000.000	Office Worker	3	Apartment	Yes
82	21.6296	Pangyo	Public transit	1	55	Male	>5.000.000	Specialized skill	4	Apartment	Yes
54	21.4759	Pangyo	Public transit	5	33	Female	3.000.000 - 5.000.000	Service Worker	3	Apartment	Yes
60	18.0422	Pangyo	Private car	4	43	Female	3.000.000 - 5.000.000	Office Worker	4	Apartment	Yes
85	21.6296	Pangyo	Public transit	3	23	Male	>5.000.000	Office Worker	3	Apartment	Yes
85	21.6296	Pangyo	Public transit	3	29	Female	>5.000.000	Office Worker	4	Apartment	Yes
30	10.5843	Pangyo	Private car	5	40	Male	3.000.000 - 5.000.000	Service Worker	3	Row house | Villa	Yes
30	12.0825	Pangyo	Private car	5	56	Male	3.000.000 - 5.000.000	Office Worker	2	Apartment	Yes
70	21.4759	Pangyo	Private car	5	36	Male	3.000.000 - 5.000.000	Office Worker	5	Apartment	Yes
30	12.0825	Pangyo	Private car	5	30	Male	>5.000.000	Office Worker	4	Apartment	Yes
65	15.9885	Pangyo	Public transit	3	41	Female	>5.000.000	Office Worker	4	Apartment	Yes
40	14.4662	Pangyo	Private car	5	34	Male	3.000.000 - 5.000.000	Office Worker	3	Single-family housing	Yes
80	17.6792	Pangyo	Public transit	5	30	Female	3.000.000 - 5.000.000	Office Worker	5	Single-family housing	Yes
70	25.0345	Pangyo	Public transit	3	32	Female	>5.000.000	Office Worker	4	Apartment	No
84	21.6296	Pangyo	Public transit	1	33	Female	>5.000.000	Office Worker	6	Apartment	No
20	9.25833	Pangyo	Private car	5	58	Male	>5.000.000	Office Worker	3	Apartment	Yes
20	9.25833	Pangyo	Private car	4	38	Male	3.000.000 - 5.000.000	Office Worker	2	Apartment	Yes
80	15.9885	Pangyo	Public transit	5	42	Male	3.000.000 - 5.000.000	Specialized skill	4	Row house | Villa	Yes
40	13.0815	Pangyo	Private car	5	41	Male	3.000.000 - 5.000.000	Office Worker	5	Apartment	Yes
43	12.0825	Pangyo	Public transit	4	47	Male	>5.000.000	Office Worker	4	Apartment	Yes
30	10.3089	Pangyo	Private car	5	56	Male	>5.000.000	Office Worker	3	Apartment	Yes
70	28.3137	Pangyo	Private car	3	42	Male	3.000.000 - 5.000.000	Office Worker	3	Apartment	Yes
60	10.3089	Pangyo	Public transit	5	37	Male	>5.000.000	Office Worker	3	Apartment	Yes
30	13.2311	Pangyo	Private car	10	36	Female	>5.000.000	Office Worker	3	Apartment	Yes
38	12.5751	Pangyo	Public transit	3	27	Female	<3.000.000	Office Worker	1	Others	No
30	7.37976	Pangyo	Private car	2	37	Male	3.000.000 - 5.000.000	Service Worker	3	Apartment	Yes
55	15.5757	Pangyo	Private car	5	43	Male	>5.000.000	Office Worker	4	Apartment	Yes
20	7.37976	Pangyo	Private car	2	28	Male	>5.000.000	Office Worker	3	Apartment	Yes
82	22.7644	Pangyo	Public transit	3	28	Female	>5.000.000	Office Worker	4	Apartment	Yes
60	17.2098	Pangyo	Public transit	3	48	Male	3.000.000 - 5.000.000	Office Worker	5	Apartment	Yes
45	7.37976	Pangyo	Public transit	2	35	Male	3.000.000 - 5.000.000	Office Worker	4	Apartment	No
20	7.37976	Pangyo	Private car	2	33	Male	>5.000.000	Office Worker	4	Apartment	Yes
35	7.37976	Pangyo	walk and cycling	2	33	Female	>5.000.000	Office Worker	4	Apartment	Yes
105	26.9056	Pangyo	Public transit	3	32	Male	>5.000.000	Office Worker	5	Single-family housing	Yes
60	28.1645	Pangyo	Private car	5	32	Male	>5.000.000	Office Worker	4	Apartment	Yes
20	12.8231	Pangyo	Private car	3	59	Male	3.000.000 - 5.000.000	Office Worker	2	Apartment	Yes
60	17.9924	Pangyo	Public transit	6	25	Male	>5.000.000	Office Worker	3	Multi-family housing	Yes
35	11.6041	Pangyo	Private car	4	45	Female	3.000.000 - 5.000.000	Office Worker	3	Apartment	Yes
40	17.2956	Pangyo	Private car	10	45	Male	<3.000.000	Office Worker	1	Apartment	Yes
45	7.37976	Pangyo	Public transit	2	33	Male	3.000.000 - 5.000.000	Office Worker	4	Apartment	Yes
67	10.6114	Pangyo	Public transit	4	58	Male	>5.000.000	Specialized skill	2	Apartment	Yes
40	7.37976	Pangyo	Public transit	2	34	Female	>5.000.000	Office Worker	4	Apartment	Yes
45	10.5013	Pangyo	Public transit	2	39	Male	3.000.000 - 5.000.000	Office Worker	3	Apartment	Yes
70	28.6075	Pangyo	Public transit	5	39	Male	<3.000.000	Office Worker	4	Apartment	Yes
55	10.5013	Pangyo	Public transit	2	44	Male	3.000.000 - 5.000.000	Office Worker	3	Apartment	Yes
50	21.2694	Pangyo	Private car	3	38	Male	>5.000.000	Others	3	Single-family housing	Yes
63	10.6114	Pangyo	Public transit	4	36	Male	>5.000.000	Office Worker	4	Apartment	Yes
59	18.5834	Pangyo	Public transit	3	25	Female	3.000.000 - 5.000.000	Office Worker	4	Apartment	Yes
30	13.0815	Pangyo	Private car	5	47	Male	>5.000.000	Office Worker	2	Row house | Villa	Yes
90	16.7312	Pangyo	Public transit	5	42	Male	3.000.000 - 5.000.000	Service Worker	4	Apartment	No
60	13.0815	Pangyo	Private car	4	35	Male	>5.000.000	Office Worker	5	Row house | Villa	Yes
40	13.9005	Pangyo	Private car	10	36	Male	3.000.000 - 5.000.000	Office Worker	2	Row house | Villa	Yes
40	10.5013	Pangyo	Public transit	2	34	Male	<3.000.000	Office Worker	3	Apartment	Yes
67	10.6114	Pangyo	Public transit	4	42	Male	>5.000.000	Office Worker	5	Apartment	Yes
60	13.9005	Pangyo	Public transit	3	49	Male	3.000.000 - 5.000.000	Service Worker	3	Apartment	Yes
40	13.9005	Pangyo	Private car	2	38	Male	3.000.000 - 5.000.000	Office Worker	3	Apartment	Yes
42	14.7999	Pangyo	Private car	6	29	Male	>5.000.000	Service Worker	3	Apartment	Yes
70	28.6198	Pangyo	Private car	3	39	Male	>5.000.000	Office Worker	3	Apartment	Yes
55	9.25833	Pangyo	Public transit	5	33	Male	3.000.000 - 5.000.000	Office Worker	3	Apartment	Yes
20	10.6114	Pangyo	Private car	5	29	Female	>5.000.000	Office Worker	4	Apartment	Yes
7	10.6114	Pangyo	walk and cycling	7	29	Female	3.000.000 - 5.000.000	Office Worker	3	Apartment	Yes
25	10.6114	Pangyo	walk and cycling	7	31	Male	<3.000.000	Office Worker	3	Apartment	Yes
44	10.6114	Pangyo	walk and cycling	7	33	Male	<3.000.000	Office Worker	2	Apartment	Yes
60	13.2311	Pangyo	Public transit	6	46	Male	>5.000.000	Office Worker	5	Apartment	Yes
70	13.2311	Pangyo	Public transit	4	48	Male	>5.000.000	Office Worker	4	Apartment	Yes
95	27.2134	Pangyo	Private car	5	42	Male	3.000.000 - 5.000.000	Manual worker	3	Apartment	Yes
50	32.8841	Pangyo	Private car	5	40	Male	3.000.000 - 5.000.000	Specialized skill	5	Multi-family housing	Yes
50	12.201	Pangyo	Private car	2	43	Male	>5.000.000	Manual worker	3	Row house | Villa	Yes
100	28.2719	Pangyo	Private car	3	40	Male	3.000.000 - 5.000.000	Service Worker	3	Apartment	Yes
70	26.0531	Pangyo	Public transit	5	33	Male	3.000.000 - 5.000.000	Office Worker	4	Apartment	Yes
60	31.1406	Pangyo	Private car	5	39	Male	3.000.000 - 5.000.000	Service Worker	4	Apartment	Yes
75	28.2719	Pangyo	Public transit	3	36	Female	>5.000.000	Salesman	4	Row house | Villa	Yes
93	19.1566	Pangyo	Public transit	3	26	Male	>5.000.000	Specialized skill	4	Apartment	Yes
60	26.0531	Pangyo	Private car	7	29	Male	<3.000.000	Office Worker	3	Apartment	Yes
90	24.3787	Pangyo	Public transit	5	40	Male	<3.000.000	Manual worker	3	Apartment	Yes
80	25.0495	Pangyo	Public transit	3	32	Male	3.000.000 - 5.000.000	Office Worker	3	Row house | Villa	Yes
55	22.9535	Pangyo	Private car	5	34	Male	3.000.000 - 5.000.000	Office Worker	4	Apartment	Yes
90	31.1406	Pangyo	Public transit	3	42	Male	<3.000.000	Office Worker	2	Apartment	Yes
80	31.1406	Pangyo	Public transit	3	33	Male	>5.000.000	Office Worker	4	Apartment	Yes
110	28.6585	Pangyo	Public transit	5	35	Male	3.000.000 - 5.000.000	Specialized skill	3	Apartment	No
60	18.5867	Pangyo	Public transit	6	35	Male	3.000.000 - 5.000.000	Office Worker	4	Apartment	Yes
30	10.5843	Pangyo	Private car	3	60	Male	>5.000.000	Office Worker	2	Single-family housing	Yes
30	12.8402	Pangyo	Private car	5	59	Male	3.000.000 - 5.000.000	Specialized skill	2	Apartment	Yes
45	19.7635	Pangyo	Private car	5	47	Male	>5.000.000	Office Worker	4	Apartment	Yes
110	28.6585	Pangyo	Public transit	5	40	Male	<3.000.000	Office Worker	4	Apartment	Yes
100	27.2647	Pangyo	Public transit	12	43	Male	3.000.000 - 5.000.000	Office Worker	4	Row house | Villa	No
65	9.25833	Pangyo	Public transit	5	39	Male	3.000.000 - 5.000.000	Service Worker	2	Apartment	Yes
50	12.5751	Pangyo	Private car	2	30	Male	>5.000.000	Office Worker	2	Apartment	Yes
57	10.6114	Pangyo	Public transit	3	36	Male	3.000.000 - 5.000.000	Office Worker	3	Apartment	Yes
60	13.9005	Pangyo	Private car	10	39	Male	>5.000.000	Office Worker	2	Apartment	Yes
33	11.4355	Pangyo	Private car	7	45	Male	>5.000.000	Office Worker	4	Apartment	Yes
30	10.6114	Pangyo	Private car	3	58	Male	>5.000.000	Salesman	2	Apartment	Yes
30	10.6114	Pangyo	Private car	3	57	Female	>5.000.000	Salesman	2	Apartment	Yes
100	28.6585	Pangyo	Private car	5	29	Male	3.000.000 - 5.000.000	Specialized skill	4	Apartment	Yes
50	10.3089	Pangyo	Public transit	3	56	Male	>5.000.000	Office Worker	4	Apartment	Yes
60	27.3106	Pangyo	Private car	5	39	Male	3.000.000 - 5.000.000	Office Worker	3	Apartment	Yes
20	14.4662	Pangyo	Private car	7	35	Male	<3.000.000	Office Worker	3	Apartment	Yes
50	13.9005	Pangyo	Private car	8	48	Male	>5.000.000	Office Worker	3	Apartment	Yes
40	13.9005	Pangyo	Private car	8	40	Male	>5.000.000	Office Worker	3	Apartment	Yes
55	14.5358	Pangyo	Public transit	5	35	Male	>5.000.000	Office Worker	2	Apartment	Yes
55	14.4662	Pangyo	Private car	10	34	Male	3.000.000 - 5.000.000	Office Worker	4	Multi-family housing	Yes
49	14.4662	Pangyo	Private car	10	31	Female	3.000.000 - 5.000.000	Office Worker	4	Multi-family housing	Yes
35	13.8259	Pangyo	Private car	7	36	Male	>5.000.000	Office Worker	4	Multi-family housing	Yes
25	10.5843	Pangyo	Private car	3	57	Male	>5.000.000	Office Worker	4	Apartment	Yes
25	10.3089	Pangyo	Private car	3	47	Male	3.000.000 - 5.000.000	Manual worker	4	Apartment	Yes
40	14.4662	Pangyo	Private car	5	51	Male	>5.000.000	Office Worker	4	Single-family housing	Yes
78	21.7489	Pangyo	Public transit	7	30	Female	>5.000.000	Office Worker	4	Single-family housing	Yes
30	12.0825	Pangyo	Private car	9	38	Male	3.000.000 - 5.000.000	Office Worker	3	Row house | Villa	Yes
60	15.5751	Pangyo	Public transit	10	46	Female	>5.000.000	Office Worker	4	Row house | Villa	Yes
30	12.0825	Pangyo	Private car	6	34	Male	3.000.000 - 5.000.000	Office Worker	4	Row house | Villa	Yes
60	15.5751	Pangyo	Public transit	5	36	Male	3.000.000 - 5.000.000	Office Worker	3	Row house | Villa	Yes
80	15.9885	Pangyo	Public transit	5	33	Male	3.000.000 - 5.000.000	Office Worker	3	Single-family housing	Yes
70	13.8259	Pangyo	Public transit	6	28	Female	<3.000.000	Office Worker	1	Multi-family housing	No
60	15.9885	Pangyo	Private car	5	36	Male	3.000.000 - 5.000.000	Office Worker	1	Multi-family housing	Yes
65	19.1566	Pangyo	Private car	3	44	Male	>5.000.000	Office Worker	3	Apartment	Yes
45	17.9919	Pangyo	Private car	5	48	Male	>5.000.000	Office Worker	4	Single-family housing	Yes
30	10.6114	Pangyo	Private car	3	30	Male	3.000.000 - 5.000.000	Office Worker	3	Apartment	Yes
46	30.7182	Pangyo	Private car	4	48	Female	<3.000.000	Salesman	1	Apartment	Yes
50	19.6173	Pangyo	Private car	10	44	Male	>5.000.000	Office Worker	3	Single-family housing	Yes
55	14.4662	Pangyo	Private car	2	33	Female	>5.000.000	Office Worker	2	Row house | Villa	Yes
73	14.4662	Pangyo	Public transit	4	38	Male	3.000.000 - 5.000.000	Specialized skill	2	Multi-family housing	No
90	22.4245	Pangyo	Public transit	2	38	Male	>5.000.000	Specialized skill	3	Apartment	Yes
50	14.4662	Pangyo	Private car	6	39	Male	3.000.000 - 5.000.000	Office Worker	3	Apartment	Yes
96	21.6296	Pangyo	Public transit	6	26	Female	3.000.000 - 5.000.000	Office Worker	2	Others	No
40	15.5757	Pangyo	Private car	15	36	Male	3.000.000 - 5.000.000	Manual worker	3	Multi-family housing	Yes
40	16.8021	Pangyo	Private car	5	29	Female	3.000.000 - 5.000.000	Office Worker	2	Apartment	Yes
40	17.8057	Pangyo	Private car	5	27	Male	>5.000.000	Office Worker	4	Apartment	Yes
30	10.3089	Pangyo	Public transit	5	30	Male	<3.000.000	Office Worker	3	Apartment	Yes
55	17.4759	Pangyo	Private car	6	49	Male	3.000.000 - 5.000.000	Office Worker	3	Multi-family housing	Yes
60	16.8021	Pangyo	Private car	10	36	Male	3.000.000 - 5.000.000	Office Worker	3	Apartment	Yes
50	14.8582	Pangyo	Private car	7	37	Male	<3.000.000	Office Worker	3	Single-family housing	Yes
50	14.8582	Pangyo	Private car	7	54	Male	3.000.000 - 5.000.000	Salesman	3	Single-family housing	Yes
50	14.4662	Pangyo	Private car	5	42	Male	>5.000.000	Specialized skill	3	Row house | Villa	Yes
54	14.4662	Pangyo	Private car	6	41	Male	>5.000.000	Office Worker	3	Multi-family housing	Yes
82	20.2717	Pangyo	Public transit	3	45	Male	3.000.000 - 5.000.000	Office Worker	4	Apartment	Yes
60	17.2098	Pangyo	Public transit	6	20	Male	>5.000.000	Office Worker	5	Apartment	Yes
65	15.5751	Pangyo	Public transit	8	36	Male	3.000.000 - 5.000.000	Office Worker	1	Row house | Villa	No
60	17.2098	Pangyo	Public transit	5	20	Male	3.000.000 - 5.000.000	Office Worker	3	Apartment	Yes
60	17.2098	Pangyo	Public transit	5	31	Male	3.000.000 - 5.000.000	Office Worker	3	Apartment	Yes
50	15.9885	Pangyo	Private car	5	38	Male	3.000.000 - 5.000.000	Office Worker	1	Apartment	Yes
90	24.7587	Pangyo	Private car	4	41	Male	3.000.000 - 5.000.000	Office Worker	4	Apartment	Yes
60	18.5867	Pangyo	Private car	5	49	Male	>5.000.000	Office Worker	3	Apartment	Yes
80	23.2364	Pangyo	Public transit	3	40	Male	>5.000.000	Office Worker	4	Apartment	Yes
70	16.3328	Pangyo	Private car	5	56	Male	>5.000.000	Specialized skill	3	Apartment	Yes
70	15.5751	Pangyo	Public transit	10	35	Male	<3.000.000	Office Worker	1	Multi-family housing	Yes
47	10.0642	Pangyo	Public transit	2	27	Female	<3.000.000	Office Worker	1	Others	No
70	16.8021	Pangyo	Public transit	10	35	Male	<3.000.000	Office Worker	3	Apartment	Yes
60	17.4759	Pangyo	Private car	6	36	Male	>5.000.000	Manual worker	4	Row house | Villa	Yes
50	28.6075	Pangyo	Private car	4	44	Male	3.000.000 - 5.000.000	Office Worker	4	Apartment	Yes
35	18.5867	Pangyo	Private car	4	49	Male	3.000.000 - 5.000.000	Office Worker	3	Multi-family housing	Yes
35	18.5867	Pangyo	Private car	4	47	Male	3.000.000 - 5.000.000	Office Worker	3	Single-family housing	Yes
55	18.5867	Pangyo	Private car	7	34	Male	<3.000.000	Office Worker	2	Multi-family housing	Yes
40	18.5867	Pangyo	Private car	9	53	Male	3.000.000 - 5.000.000	Office Worker	3	Row house | Villa	Yes
60	18.5867	Pangyo	Private car	6	53	Male	3.000.000 - 5.000.000	Office Worker	3	Apartment	Yes
55	18.5867	Pangyo	Private car	6	58	Male	>5.000.000	Office Worker	3	Apartment	Yes
125	28.6075	Pangyo	Public transit	5	44	Male	<3.000.000	Office Worker	3	Row house | Villa	Yes
50	18.5867	Pangyo	Private car	4	35	Male	>5.000.000	Office Worker	3	Row house | Villa	Yes
90	28.6075	Pangyo	Public transit	5	43	Male	<3.000.000	Office Worker	4	Apartment	Yes
65	18.5867	Pangyo	Private car	9	46	Female	>5.000.000	Office Worker	2	Multi-family housing	Yes
22	13.0815	Pangyo	Private car	8	35	Male	>5.000.000	Office Worker	5	Single-family housing	Yes
20	7.37976	Pangyo	walk and cycling	4	27	Female	>5.000.000	Office Worker	3	Single-family housing	Yes
30	12.5751	Pangyo	Private car	8	35	Male	<3.000.000	Office Worker	1	Apartment	Yes
110	28.6075	Pangyo	Public transit	5	35	Female	3.000.000 - 5.000.000	Office Worker	3	Apartment	No
60	22.1435	Pangyo	Private car	3	45	Male	<3.000.000	Office Worker	2	Apartment	Yes
30	12.4302	Pangyo	Private car	4	42	Male	>5.000.000	Service Worker	4	Apartment	Yes
40	7.52749	Pangyo	Private car	3	35	Male	3.000.000 - 5.000.000	Specialized skill	4	Apartment	Yes
60	15.4487	Pangyo	Private car	10	29	Male	>5.000.000	Office Worker	4	Apartment	Yes
90	13.8655	Pangyo	Public transit	4	44	Male	<3.000.000	Office Worker	2	Apartment	Yes
40	25.0544	Pangyo	Private car	1	51	Male	>5.000.000	Office Worker	4	Apartment	Yes
30	13.2006	Pangyo	Private car	5	30	Male	>5.000.000	Office Worker	3	Apartment	Yes
40	17.6154	Pangyo	Private car	7	40	Male	3.000.000 - 5.000.000	Specialized skill	4	Multi-family housing	Yes
100	9.86403	Pangyo	Public transit	7	52	Male	3.000.000 - 5.000.000	Office Worker	4	Single-family housing	Yes
67	7.52749	Pangyo	Public transit	3	47	Male	<3.000.000	Office Worker	2	Single-family housing	No
52	7.52749	Pangyo	Public transit	11	34	Male	3.000.000 - 5.000.000	Office Worker	4	Apartment	Yes
100	5.93791	Pangyo	Public transit	2	34	Male	<3.000.000	Office Worker	3	Apartment	Yes
38	5.93791	Pangyo	Public transit	2	36	Male	<3.000.000	Office Worker	1	Apartment	No
14	5.93791	Pangyo	Private car	2	51	Male	>5.000.000	Office Worker	4	Apartment	Yes
14	5.93791	Pangyo	Private car	2	25	Female	>5.000.000	Office Worker	4	Apartment	Yes
100	5.93791	Pangyo	Public transit	5	38	Male	>5.000.000	Office Worker	3	Apartment	Yes
80	5.93791	Pangyo	Public transit	5	38	Male	3.000.000 - 5.000.000	Office Worker	2	Apartment	No
25	7.52749	Pangyo	Private car	4	38	Male	3.000.000 - 5.000.000	Office Worker	3	Apartment	Yes
60	26.0559	Pangyo	Private car	4	49	Male	3.000.000 - 5.000.000	Office Worker	3	Apartment	Yes
60	26.0559	Pangyo	Private car	3	43	Male	3.000.000 - 5.000.000	Office Worker	4	Multi-family housing	Yes
62	25.992	Pangyo	Private car	5	53	Male	>5.000.000	Office Worker	4	Apartment	Yes
75	35.5385	Pangyo	Private car	6	43	Male	>5.000.000	Office Worker	3	Apartment	Yes
40	11.0609	Pangyo	Private car	5	34	Male	<3.000.000	Office Worker	1	Multi-family housing	Yes
40	20.1264	Pangyo	Private car	4	43	Male	>5.000.000	Salesman	4	Apartment	Yes
40	20.1264	Pangyo	Private car	3	37	Male	3.000.000 - 5.000.000	Service Worker	4	Apartment	Yes
50	25.7917	Pangyo	Private car	5	29	Male	<3.000.000	Office Worker	4	Apartment	Yes
70	14.375	Pangyo	Public transit	5	36	Male	3.000.000 - 5.000.000	Salesman	4	Apartment	Yes
70	29.0692	Pangyo	Private car	5	47	Male	3.000.000 - 5.000.000	Office Worker	4	Multi-family housing	Yes
30	15.5291	Pangyo	Private car	3	54	Male	>5.000.000	Office Worker	4	Apartment	Yes
40	15.5291	Pangyo	Private car	5	53	Female	<3.000.000	Manual worker	3	Multi-family housing	No
150	15.5291	Pangyo	Public transit	5	59	Male	<3.000.000	Manual worker	3	Apartment	Yes
50	9.73517	Pangyo	Private car	6	50	Female	>5.000.000	Office Worker	5	Apartment	Yes
40	23.4998	Pangyo	Private car	4	28	Female	>5.000.000	Office Worker	3	Apartment	Yes
30	23.4998	Pangyo	Private car	4	53	Male	>5.000.000	Office Worker	3	Apartment	Yes
30	13.4127	Pangyo	Private car	5	24	Female	>5.000.000	Office Worker	4	Apartment	Yes
30	13.4127	Pangyo	Private car	5	52	Male	>5.000.000	Others	4	Apartment	Yes
70	13.4127	Pangyo	Public transit	4	50	Male	>5.000.000	Office Worker	5	Apartment	Yes
30	19.3047	Pangyo	Private car	3	42	Male	>5.000.000	Office Worker	4	Apartment	Yes
60	24.698	Pangyo	Private car	3	30	Male	>5.000.000	Office Worker	4	Single-family housing	Yes
30	7.35316	Pangyo	Private car	15	58	Male	>5.000.000	Office Worker	4	Row house | Villa	Yes
40	15.5291	Pangyo	Private car	5	41	Male	3.000.000 - 5.000.000	Office Worker	3	Apartment	Yes
120	10.926	Pangyo	Public transit	5	43	Male	3.000.000 - 5.000.000	Office Worker	4	Row house | Villa	Yes
100	15.818	Pangyo	Public transit	5	47	Male	3.000.000 - 5.000.000	Specialized skill	4	Apartment	Yes
65	15.2408	Pangyo	Public transit	5	51	Male	>5.000.000	Specialized skill	5	Apartment	Yes
35	5.25766	Pangyo	Private car	5	58	Male	>5.000.000	Office Worker	4	Apartment	Yes
40	4.36732	Pangyo	Public transit	5	53	Male	3.000.000 - 5.000.000	Office Worker	4	Row house | Villa	Yes
45	16.1787	Pangyo	Private car	7	59	Male	>5.000.000	Office Worker	4	Apartment	Yes
20	29.0692	Pangyo	walk and cycling	2	50	Male	3.000.000 - 5.000.000	Salesman	3	Row house | Villa	No
55	33.0685	Pangyo	Private car	5	44	Male	3.000.000 - 5.000.000	Office Worker	3	Apartment	Yes
50	11.0609	Pangyo	Private car	5	60	Male	3.000.000 - 5.000.000	Office Worker	3	Apartment	Yes
45	7.44822	Pangyo	Public transit	5	19	Male	3.000.000 - 5.000.000	Office Worker	4	Apartment	Yes
100	15.4487	Pangyo	Public transit	5	36	Male	>5.000.000	Office Worker	2	Apartment	Yes
100	14.2351	Pangyo	Public transit	5	37	Male	3.000.000 - 5.000.000	Office Worker	4	Apartment	Yes
30	13.8655	Pangyo	Private car	5	44	Male	>5.000.000	Office Worker	5	Apartment	Yes
40	15.0501	Pangyo	Private car	10	40	Male	3.000.000 - 5.000.000	Office Worker	4	Apartment	Yes
30	10.0144	Pangyo	Private car	15	48	Male	>5.000.000	Office Worker	4	Apartment	Yes
100	20.4266	Pangyo	Public transit	5	34	Male	3.000.000 - 5.000.000	Office Worker	4	Apartment	Yes
30	4.75262	Pangyo	Private car	5	34	Female	<3.000.000	Office Worker	5	Apartment	Yes
50	3.43457	Pangyo	walk and cycling	5	41	Male	<3.000.000	Office Worker	1	Others	No
50	23.5058	Pangyo	Private car	7	36	Female	<3.000.000	Office Worker	2	Single-family housing	Yes
52	4.75262	Pangyo	Public transit	5	31	Male	<3.000.000	Office Worker	3	Apartment	Yes
20	3.43457	Pangyo	Private car	3	49	Female	<3.000.000	Office Worker	3	Apartment	Yes
65	3.7235	Pangyo	Public transit	3	28	Male	3.000.000 - 5.000.000	Salesman	3	Apartment	Yes
50	11.0609	Pangyo	Private car	4	31	Female	3.000.000 - 5.000.000	Office Worker	2	Multi-family housing	Yes
70	7.52749	Pangyo	walk and cycling	15	37	Female	>5.000.000	Office Worker	4	Apartment	Yes
30	7.681	Pangyo	Private car	15	35	Male	3.000.000 - 5.000.000	Office Worker	2	Apartment	Yes
30	7.681	Pangyo	Private car	15	35	Female	3.000.000 - 5.000.000	Office Worker	2	Apartment	Yes
30	14.823	Pangyo	Private car	5	39	Male	<3.000.000	Manual worker	3	Apartment	Yes
80	13.8655	Pangyo	Public transit	5	36	Male	<3.000.000	Office Worker	3	Apartment	Yes
60	12.0777	Pangyo	Private car	5	43	Male	3.000.000 - 5.000.000	Specialized skill	3	Apartment	Yes
40	17.1936	Pangyo	Private car	5	34	Male	<3.000.000	Office Worker	3	Apartment	Yes
87	18.7198	Pangyo	Public transit	5	36	Male	<3.000.000	Specialized skill	4	Apartment	Yes
30	18.7198	Pangyo	Private car	5	58	Male	<3.000.000	Service Worker	2	Apartment	Yes
90	15.4487	Pangyo	Public transit	5	38	Male	<3.000.000	Office Worker	2	Apartment	Yes
60	15.4487	Pangyo	Public transit	5	36	Male	3.000.000 - 5.000.000	Office Worker	3	Apartment	Yes
40	14.2351	Pangyo	Private car	5	33	Male	<3.000.000	Office Worker	3	Apartment	Yes
30	10.0427	Pangyo	Private car	5	70	Male	<3.000.000	Specialized skill	3	Apartment	Yes
30	10.0427	Pangyo	Private car	5	39	Male	<3.000.000	Specialized skill	3	Apartment	Yes
60	10.0427	Pangyo	Public transit	5	57	Male	3.000.000 - 5.000.000	Office Worker	3	Apartment	Yes
30	10.0427	Pangyo	Private car	5	37	Male	3.000.000 - 5.000.000	Office Worker	3	Apartment	Yes
30	9.36348	Pangyo	Private car	5	37	Female	>5.000.000	Office Worker	3	Apartment	Yes
30	14.375	Pangyo	Private car	3	44	Male	3.000.000 - 5.000.000	Office Worker	4	Apartment	Yes
60	17.038	Pangyo	Public transit	5	66	Male	<3.000.000	Others	3	Apartment	Yes
120	7.59382	Pangyo	Private car	5	41	Male	<3.000.000	Office Worker	3	Apartment	Yes
15	7.59382	Pangyo	Private car	5	51	Female	<3.000.000	Specialized skill	2	Multi-family housing	Yes
25	4.75262	Pangyo	Public transit	2	28	Female	<3.000.000	Office Worker	1	Multi-family housing	No
55	4.75262	Pangyo	Public transit	5	50	Female	>5.000.000	Office Worker	3	Multi-family housing	Yes
55	4.75262	Pangyo	walk and cycling	5	47	Female	>5.000.000	Office Worker	5	Others	Yes
20	3.36914	Pangyo	Private car	7	42	Female	<3.000.000	Specialized skill	4	Multi-family housing	Yes
15	5.80752	Pangyo	Private car	7	52	Male	>5.000.000	Specialized skill	3	Single-family housing	No
30	5.80752	Pangyo	Public transit	5	26	Female	<3.000.000	Specialized skill	3	Apartment	Yes
50	5.80752	Pangyo	walk and cycling	5	54	Female	>5.000.000	Office Worker	2	Apartment	Yes
30	3.81134	Pangyo	Public transit	7	59	Male	>5.000.000	Office Worker	3	Apartment	Yes
30	3.7235	Pangyo	Private car	2	43	Female	<3.000.000	Office Worker	3	Apartment	Yes
40	9.10321	Pangyo	Private car	1	31	Male	3.000.000 - 5.000.000	Office Worker	1	Multi-family housing	Yes
50	5.48806	Pangyo	Private car	2	48	Female	3.000.000 - 5.000.000	Specialized skill	3	Apartment	Yes
60	10.3271	Pangyo	Public transit	1	38	Female	<3.000.000	Service Worker	1	Row house | Villa	No
60	10.3271	Pangyo	Public transit	2	30	Male	3.000.000 - 5.000.000	Manual worker	2	Multi-family housing	No
30	10.3271	Pangyo	Private car	5	32	Male	<3.000.000	Specialized skill	2	Row house | Villa	Yes
60	5.92785	Pangyo	Public transit	1	24	Female	>5.000.000	Service Worker	3	Apartment	Yes
60	15.5291	Pangyo	Public transit	5	32	Male	3.000.000 - 5.000.000	Office Worker	3	Apartment	No
60	31.7004	Pangyo	Private car	4	56	Male	3.000.000 - 5.000.000	Office Worker	2	Apartment	Yes
60	24.6407	Pangyo	Private car	5	55	Male	>5.000.000	Specialized skill	3	Apartment	Yes
80	25.0811	Pangyo	Private car	5	30	Male	>5.000.000	Office Worker	3	Apartment	Yes
90	24.698	Pangyo	Private car	5	35	Male	3.000.000 - 5.000.000	Others	3	Apartment	Yes
30	7.59382	Pangyo	Private car	5	41	Male	<3.000.000	Office Worker	4	Apartment	Yes
20	7.59382	Pangyo	Private car	10	41	Male	<3.000.000	Office Worker	4	Apartment	Yes
40	4.75262	Pangyo	Private car	3	23	Male	<3.000.000	Service Worker	1	Apartment	No
20	5.25766	Pangyo	Public transit	5	36	Female	<3.000.000	Service Worker	1	Apartment	Yes
80	5.25766	Pangyo	walk and cycling	10	47	Female	<3.000.000	Office Worker	1	Row house | Villa	Yes
60	5.25766	Pangyo	Private car	1	40	Female	3.000.000 - 5.000.000	Specialized skill	3	Apartment	Yes
30	7.3853	Pangyo	Private car	3	53	Female	<3.000.000	Specialized skill	3	Multi-family housing	Yes
50	3.36914	Pangyo	Public transit	7	39	Female	<3.000.000	Office Worker	4	Multi-family housing	No
50	3.36914	Pangyo	Public transit	7	39	Female	<3.000.000	Office Worker	4	Multi-family housing	No
30	3.36914	Pangyo	Public transit	3	22	Male	>5.000.000	Others	3	Row house | Villa	No
30	3.81134	Pangyo	walk and cycling	10	44	Male	>5.000.000	Office Worker	3	Apartment	Yes
30	3.81134	Pangyo	walk and cycling	2	38	Male	>5.000.000	Office Worker	5	Apartment	Yes
30	3.7235	Pangyo	Private car	3	51	Female	<3.000.000	Service Worker	3	Apartment	Yes
30	3.7235	Pangyo	Private car	5	59	Female	3.000.000 - 5.000.000	Salesman	3	Apartment	Yes
84	11.0609	Pangyo	Public transit	6	33	Male	3.000.000 - 5.000.000	Specialized skill	3	Apartment	Yes
15	32.509	Pangyo	walk and cycling	3	51	Female	>5.000.000	Salesman	3	Single-family housing	Yes
40	30.787	Pangyo	Private car	2	27	Female	>5.000.000	Specialized skill	5	Single-family housing	Yes
130	14.2351	Pangyo	Public transit	5	36	Male	3.000.000 - 5.000.000	Office Worker	3	Apartment	Yes
30	13.0858	Pangyo	other	5	59	Male	3.000.000 - 5.000.000	Manual worker	2	Apartment	Yes
70	13.0858	Pangyo	walk and cycling	5	37	Female	<3.000.000	Office Worker	2	Apartment	No
110	13.0858	Pangyo	Public transit	5	34	Male	3.000.000 - 5.000.000	Office Worker	4	Apartment	Yes
40	10.0144	Pangyo	walk and cycling	6	37	Female	>5.000.000	Specialized skill	2	Apartment	Yes
60	7.681	Pangyo	Public transit	2	27	Female	>5.000.000	Office Worker	2	Apartment	No
40	15.5291	Pangyo	Public transit	3	42	Male	<3.000.000	Specialized skill	2	Apartment	Yes
40	15.0999	Pangyo	Public transit	5	43	Male	>5.000.000	Office Worker	4	Apartment	Yes
40	16.9363	Pangyo	Private car	10	32	Female	<3.000.000	Office Worker	1	Others	No
50	11.4476	Pangyo	Public transit	1	58	Male	>5.000.000	Office Worker	5	Row house | Villa	Yes
60	11.4476	Pangyo	Public transit	1	28	Female	>5.000.000	Office Worker	5	Row house | Villa	Yes
60	37.5069	Pangyo	other	5	35	Male	<3.000.000	Salesman	3	Apartment	No
40	7.33233	Pangyo	Private car	5	42	Male	<3.000.000	Office Worker	2	Apartment	Yes
20	5.80752	Pangyo	Public transit	15	45	Male	>5.000.000	Specialized skill	4	Apartment	Yes
110	10.0144	Pangyo	Public transit	15	40	Male	3.000.000 - 5.000.000	Office Worker	4	Apartment	Yes
30	5.25766	Pangyo	Private car	5	40	Female	3.000.000 - 5.000.000	Office Worker	3	Apartment	Yes
40	5.80752	Pangyo	Public transit	15	40	Female	3.000.000 - 5.000.000	Specialized skill	3	Apartment	No
40	4.75262	Pangyo	walk and cycling	4	26	Female	>5.000.000	Office Worker	4	Apartment	Yes
30	9.86403	Pangyo	Private car	5	51	Male	3.000.000 - 5.000.000	Office Worker	3	Row house | Villa	Yes
50	15.2408	Pangyo	Private car	2	43	Male	3.000.000 - 5.000.000	Office Worker	3	Apartment	Yes
20	7.681	Pangyo	Private car	5	45	Male	3.000.000 - 5.000.000	Office Worker	4	Apartment	Yes
165	31.0859	Pangyo	Public transit	5	41	Male	>5.000.000	Office Worker	3	Apartment	Yes
70	18.4219	Pangyo	Public transit	5	49	Male	>5.000.000	Office Worker	4	Apartment	Yes
70	42.5807	Pangyo	Public transit	8	46	Male	>5.000.000	Office Worker	3	Apartment	Yes
40	3.7235	Pangyo	walk and cycling	5	32	Female	<3.000.000	Office Worker	1	Apartment	No
90	22.1327	Pangyo	Private car	5	49	Male	>5.000.000	Office Worker	3	Apartment	Yes
142	33.6508	Pangyo	Public transit	5	42	Male	3.000.000 - 5.000.000	Office Worker	3	Apartment	Yes
35	8.52517	Pangyo	Private car	5	42	Male	>5.000.000	Office Worker	3	Apartment	Yes
30	15.0501	Pangyo	Private car	5	50	Male	>5.000.000	Manual worker	1	Apartment	Yes
120	34.4311	Pangyo	Private car	5	41	Male	3.000.000 - 5.000.000	Office Worker	1	Apartment	Yes
30	7.35316	Pangyo	Private car	1	45	Male	3.000.000 - 5.000.000	Office Worker	2	Apartment	Yes
30	11.8857	Pangyo	Private car	5	35	Male	3.000.000 - 5.000.000	Office Worker	3	Apartment	Yes
50	14.2225	Pangyo	Private car	11	31	Male	<3.000.000	Office Worker	2	Row house | Villa	Yes
50	3.43457	Pangyo	walk and cycling	5	34	Male	3.000.000 - 5.000.000	Office Worker	1	Apartment	No
20	11.1297	Pangyo	Private car	5	37	Male	3.000.000 - 5.000.000	Office Worker	1	Apartment	Yes
28	16.4167	Pangyo	Private car	5	53	Female	3.000.000 - 5.000.000	Office Worker	1	Apartment	Yes
40	3.92272	Pangyo	Public transit	5	43	Male	<3.000.000	Office Worker	1	Apartment	No
35	7.52749	Pangyo	Private car	5	35	Male	<3.000.000	Office Worker	1	Apartment	Yes
60	4.75262	Pangyo	Public transit	5	33	Female	<3.000.000	Others	1	Others	No
50	13.0736	Pangyo	Private car	5	38	Male	<3.000.000	Specialized skill	1	Apartment	Yes
35	13.4127	Pangyo	Private car	5	31	Female	3.000.000 - 5.000.000	Office Worker	1	Apartment	Yes
110	43.6477	Pangyo	Private car	5	41	Male	3.000.000 - 5.000.000	Office Worker	4	Apartment	Yes
40	10.4241	Pangyo	Private car	5	40	Male	3.000.000 - 5.000.000	Office Worker	4	Apartment	Yes
107	32.509	Pangyo	Public transit	5	36	Male	<3.000.000	Office Worker	3	Apartment	Yes
45	15.5291	Pangyo	Private car	5	28	Male	<3.000.000	Office Worker	4	Apartment	Yes
15	3.81134	Pangyo	Private car	5	40	Male	<3.000.000	Office Worker	5	Apartment	Yes
65	19.476	Pangyo	Private car	3	32	Female	<3.000.000	Office Worker	4	Apartment	Yes
25	3.43457	Pangyo	Private car	4	35	Male	<3.000.000	Office Worker	4	Apartment	Yes
70	3.7235	Pangyo	Public transit	1	32	Male	<3.000.000	Office Worker	3	Others	Yes
75	30.232	Pangyo	Private car	10	34	Female	<3.000.000	Office Worker	2	Single-family housing	Yes
60	21.1117	Pangyo	Private car	9	32	Male	<3.000.000	Office Worker	3	Apartment	Yes
35	16.5784	Pangyo	Private car	4	53	Male	<3.000.000	Office Worker	4	Apartment	Yes
35	8.68729	Pangyo	Private car	5	48	Male	3.000.000 - 5.000.000	Office Worker	3	Apartment	Yes
65	3.43457	Pangyo	Public transit	10	36	Male	<3.000.000	Office Worker	2	Apartment	No
40	11.4476	Pangyo	Private car	5	41	Male	<3.000.000	Office Worker	1	Row house | Villa	Yes
30	11.0609	Pangyo	Private car	5	38	Male	<3.000.000	Office Worker	1	Row house | Villa	Yes
30	7.681	Pangyo	Private car	3	37	Male	<3.000.000	Office Worker	2	Apartment	Yes
35	4.50053	Pangyo	Public transit	5	36	Female	>5.000.000	Office Worker	2	Row house | Villa	Yes
110	14.2351	Pangyo	Public transit	5	40	Male	>5.000.000	Office Worker	4	Apartment	Yes
65	26.572	Pangyo	Private car	5	42	Male	3.000.000 - 5.000.000	Office Worker	2	Apartment	Yes
60	4.50053	Pangyo	Public transit	5	61	Female	<3.000.000	Service Worker	2	Apartment	Yes
30	15.2408	Pangyo	Private car	5	61	Male	3.000.000 - 5.000.000	Office Worker	2	Apartment	Yes
30	3.7235	Pangyo	Private car	5	32	Female	>5.000.000	Office Worker	3	Apartment	Yes
120	18.6775	Pangyo	Public transit	5	36	Male	<3.000.000	Office Worker	5	Apartment	No
35	8.8903	Pangyo	Private car	5	66	Male	3.000.000 - 5.000.000	Salesman	3	Single-family housing	Yes
20	7.33233	Pangyo	Private car	5	48	Male	3.000.000 - 5.000.000	Manual worker	3	Apartment	Yes
20	7.33233	Pangyo	Private car	5	59	Male	>5.000.000	Office Worker	3	Apartment	Yes
90	15.818	Pangyo	Public transit	10	26	Female	3.000.000 - 5.000.000	Salesman	3	Row house | Villa	No
65	10.1881	Pangyo	Public transit	7	64	Female	>5.000.000	Office Worker	2	Row house | Villa	No
30	7.52749	Pangyo	Private car	5	33	Male	3.000.000 - 5.000.000	Service Worker	3	Apartment	Yes
75	13.4127	Pangyo	Public transit	5	26	Female	<3.000.000	Office Worker	4	Apartment	Yes
30	5.78128	Pangyo	Private car	5	36	Male	<3.000.000	Office Worker	2	Row house | Villa	Yes
30	3.81134	Pangyo	Private car	5	40	Female	<3.000.000	Office Worker	3	Apartment	Yes
60	32.7124	Pangyo	Private car	5	24	Male	<3.000.000	Salesman	1	Multi-family housing	Yes
109	13.8942	Pangyo	Public transit	6	31	Female	<3.000.000	Office Worker	3	Single-family housing	Yes
60	3.36914	Pangyo	Public transit	5	43	Male	>5.000.000	Office Worker	4	Apartment	Yes
60	4.50053	Pangyo	Public transit	3	44	Male	>5.000.000	Office Worker	4	Multi-family housing	Yes
30	3.92272	Pangyo	Private car	5	50	Male	>5.000.000	Office Worker	4	Apartment	Yes
30	18.6775	Pangyo	Private car	5	32	Male	>5.000.000	Specialized skill	3	Apartment	Yes
90	13.5105	Pangyo	Public transit	5	31	Male	<3.000.000	Specialized skill	1	Row house | Villa	No
35	19.4449	Pangyo	Private car	5	28	Male	3.000.000 - 5.000.000	Office Worker	4	Apartment	Yes
60	9.73517	Pangyo	Public transit	10	26	Female	3.000.000 - 5.000.000	Office Worker	4	Apartment	Yes
85	14.2225	Pangyo	Public transit	6	70	Male	3.000.000 - 5.000.000	Manual worker	2	Row house | Villa	Yes
58	9.73517	Pangyo	Public transit	3	22	Female	<3.000.000	Office Worker	2	Row house | Villa	No
60	40.8231	Pangyo	Private car	3	35	Female	3.000.000 - 5.000.000	Specialized skill	3	Others	Yes
35	9.73517	Pangyo	Private car	5	41	Male	3.000.000 - 5.000.000	Specialized skill	3	Apartment	Yes
60	14.2225	Pangyo	Public transit	10	26	Female	>5.000.000	Office Worker	4	Apartment	Yes
77	15.5291	Pangyo	Public transit	2	43	Male	3.000.000 - 5.000.000	Specialized skill	3	Apartment	Yes
90	14.2225	Pangyo	Public transit	5	42	Male	3.000.000 - 5.000.000	Office Worker	3	Apartment	Yes
40	14.2225	Pangyo	Private car	5	38	Male	<3.000.000	Office Worker	4	Apartment	Yes
80	38.5352	Pangyo	Private car	5	29	Female	3.000.000 - 5.000.000	Office Worker	3	Apartment	Yes
30	43.6477	Pangyo	Private car	2	40	Male	>5.000.000	Office Worker	3	Apartment	Yes
77	33.4513	Pangyo	Public transit	7	61	Male	<3.000.000	Office Worker	3	Row house | Villa	Yes
150	26.4375	Pangyo	Public transit	5	28	Female	3.000.000 - 5.000.000	Office Worker	3	Apartment	Yes
60	9.48898	Pangyo	Public transit	7	45	Male	3.000.000 - 5.000.000	Office Worker	5	Apartment	Yes
34	5.78128	Pangyo	Public transit	1	22	Female	3.000.000 - 5.000.000	Office Worker	3	Single-family housing	Yes
13	5.78128	Pangyo	Private car	1	32	Male	3.000.000 - 5.000.000	Office Worker	2	Single-family housing	Yes
40	7.44822	Pangyo	Private car	5	35	Male	3.000.000 - 5.000.000	Office Worker	3	Apartment	Yes
40	7.44822	Pangyo	Private car	1	40	Female	3.000.000 - 5.000.000	Office Worker	3	Apartment	Yes
84	15.721	Pangyo	Public transit	5	27	Male	3.000.000 - 5.000.000	Office Worker	3	Row house | Villa	Yes
55	8.79466	Pangyo	walk and cycling	2	57	Female	<3.000.000	Salesman	2	Single-family housing	Yes
15	8.79466	Pangyo	walk and cycling	2	59	Male	<3.000.000	Manual worker	2	Single-family housing	Yes
172	15.0999	Pangyo	Public transit	5	48	Male	3.000.000 - 5.000.000	Office Worker	3	Apartment	Yes
170	9.10321	Pangyo	Public transit	5	32	Female	3.000.000 - 5.000.000	Office Worker	6	Single-family housing	No
75	8.89533	Pangyo	Public transit	15	35	Male	3.000.000 - 5.000.000	Salesman	3	Single-family housing	No
65	8.89533	Pangyo	Public transit	15	58	Male	3.000.000 - 5.000.000	Manual worker	3	Single-family housing	No
20	13.4127	Pangyo	Private car	5	61	Male	<3.000.000	Manual worker	2	Apartment	Yes
50	14.2351	Pangyo	Private car	5	47	Male	3.000.000 - 5.000.000	Office Worker	3	Apartment	Yes
30	9.10321	Pangyo	Private car	7	56	Female	<3.000.000	Salesman	2	Multi-family housing	Yes
40	9.10321	Pangyo	Private car	7	60	Male	<3.000.000	Salesman	2	Multi-family housing	Yes
40	13.6881	Pangyo	Private car	10	36	Male	>5.000.000	Office Worker	4	Apartment	Yes
5	13.6881	Pangyo	walk and cycling	10	33	Female	>5.000.000	Office Worker	4	Apartment	Yes
50	10.0144	Pangyo	walk and cycling	5	38	Male	>5.000.000	Office Worker	4	Apartment	Yes
60	11.1297	Pangyo	Private car	1	41	Male	>5.000.000	Office Worker	4	Apartment	Yes
20	10.0144	Pangyo	Private car	5	30	Female	<3.000.000	Office Worker	1	Apartment	Yes
20	3.7235	Pangyo	Private car	5	31	Female	>5.000.000	Specialized skill	3	Others	Yes
30	3.7235	Pangyo	Public transit	5	28	Female	>5.000.000	Specialized skill	3	Others	Yes
40	4.75262	Pangyo	Private car	7	43	Male	<3.000.000	Specialized skill	4	Apartment	Yes
20	7.33233	Pangyo	Private car	5	72	Male	<3.000.000	Specialized skill	2	Apartment	Yes
40	4.50053	Pangyo	Private car	3	39	Female	3.000.000 - 5.000.000	Specialized skill	3	Apartment	Yes
110	33.6508	Pangyo	Public transit	2	43	Male	>5.000.000	Office Worker	4	Apartment	Yes
30	14.375	Pangyo	Private car	3	42	Female	3.000.000 - 5.000.000	Salesman	3	Apartment	Yes
30	19.3047	Pangyo	Private car	3	43	Male	>5.000.000	Office Worker	3	Apartment	Yes
115	26.0559	Pangyo	Public transit	3	27	Male	3.000.000 - 5.000.000	Office Worker	3	Multi-family housing	Yes
70	26.0559	Pangyo	Public transit	3	55	Male	3.000.000 - 5.000.000	Service Worker	3	Multi-family housing	Yes
28	9.73517	Pangyo	Private car	10	26	Female	>5.000.000	Office Worker	4	Row house | Villa	Yes
100	33.6508	Pangyo	Public transit	5	47	Male	>5.000.000	Office Worker	3	Apartment	Yes
80	7.681	Pangyo	walk and cycling	5	39	Male	<3.000.000	Office Worker	2	Apartment	Yes
90	7.681	Pangyo	Public transit	5	35	Male	>5.000.000	Office Worker	3	Apartment	Yes
100	7.681	Pangyo	Public transit	5	29	Female	>5.000.000	Office Worker	4	Apartment	Yes
70	15.721	Pangyo	Public transit	5	51	Female	>5.000.000	Service Worker	3	Apartment	Yes
70	7.59382	Pangyo	Public transit	5	33	Female	3.000.000 - 5.000.000	Office Worker	2	Single-family housing	Yes
120	30.3848	Pangyo	Public transit	5	36	Male	<3.000.000	Office Worker	4	Apartment	Yes
80	12.2218	Pangyo	Public transit	4	36	Male	<3.000.000	Office Worker	3	Apartment	Yes
100	8.89533	Pangyo	Public transit	2	32	Female	<3.000.000	Office Worker	3	Apartment	No
20	7.52749	Pangyo	Private car	3	35	Male	>5.000.000	Office Worker	3	Apartment	Yes
70	8.68729	Pangyo	Private car	5	28	Female	<3.000.000	Office Worker	3	Apartment	Yes
50	25.992	Pangyo	Private car	3	39	Male	3.000.000 - 5.000.000	Salesman	4	Apartment	Yes
30	22.1327	Pangyo	Private car	3	44	Male	3.000.000 - 5.000.000	Salesman	4	Apartment	Yes
40	27.0874	Pangyo	Private car	5	30	Male	3.000.000 - 5.000.000	Salesman	3	Apartment	Yes
30	15.818	Pangyo	Public transit	3	19	Female	3.000.000 - 5.000.000	Office Worker	3	Single-family housing	Yes
60	8.79466	Pangyo	walk and cycling	5	64	Female	<3.000.000	Manual worker	2	Row house | Villa	Yes
55	7.681	Pangyo	walk and cycling	5	44	Male	3.000.000 - 5.000.000	Office Worker	2	Apartment	Yes
90	12.4302	Pangyo	Public transit	5	24	Female	<3.000.000	Office Worker	4	Apartment	Yes
50	4.50053	Pangyo	Public transit	3	44	Male	3.000.000 - 5.000.000	Office Worker	4	Multi-family housing	Yes
96	15.2408	Pangyo	Private car	5	42	Female	>5.000.000	Salesman	3	Apartment	Yes
90	27.5195	Pangyo	walk and cycling	5	34	Male	3.000.000 - 5.000.000	Office Worker	4	Row house | Villa	No
40	7.33233	Pangyo	Private car	5	42	Male	3.000.000 - 5.000.000	Office Worker	1	Apartment	Yes
40	4.75262	Pangyo	Public transit	5	36	Male	3.000.000 - 5.000.000	Office Worker	3	Row house | Villa	Yes
45	8.89533	Pangyo	Public transit	10	27	Female	<3.000.000	Office Worker	1	Multi-family housing	No
60	9.73517	Pangyo	Private car	10	45	Female	>5.000.000	Office Worker	4	Multi-family housing	Yes
40	16.5522	Pangyo	Private car	5	52	Male	>5.000.000	Office Worker	4	Apartment	Yes
100	7.44822	Pangyo	Public transit	5	52	Male	>5.000.000	Office Worker	4	Apartment	Yes
55	3.7235	Pangyo	Public transit	5	39	Female	>5.000.000	Office Worker	4	Apartment	Yes
30	19.476	Pangyo	Private car	5	47	Male	3.000.000 - 5.000.000	Manual worker	4	Single-family housing	Yes
20	4.75262	Pangyo	Private car	5	53	Male	<3.000.000	Specialized skill	1	Apartment	Yes
60	3.7235	Pangyo	Public transit	5	44	Male	>5.000.000	Specialized skill	3	Others	Yes
20	5.80752	Pangyo	Private car	5	45	Male	>5.000.000	Salesman	4	Apartment	Yes
20	5.80752	Pangyo	Private car	5	45	Female	>5.000.000	Salesman	4	Apartment	Yes
50	3.43457	Pangyo	Public transit	5	33	Male	<3.000.000	Office Worker	3	Apartment	Yes
40	11.0609	Pangyo	Private car	5	36	Male	>5.000.000	Office Worker	4	Single-family housing	Yes
60	5.80752	Pangyo	Public transit	5	38	Female	<3.000.000	Office Worker	1	Apartment	No
65	4.75262	Pangyo	Public transit	5	31	Female	<3.000.000	Service Worker	2	Apartment	Yes
60	4.75262	Pangyo	Private car	5	31	Male	<3.000.000	Specialized skill	2	Apartment	Yes
40	4.75262	Pangyo	Private car	5	47	Male	>5.000.000	Specialized skill	4	Apartment	Yes
20	4.75262	Pangyo	Private car	5	37	Male	3.000.000 - 5.000.000	Specialized skill	3	Apartment	Yes
49	3.7235	Pangyo	walk and cycling	1	40	Male	<3.000.000	Office Worker	3	Single-family housing	Yes
95	3.7235	Pangyo	Public transit	2	57	Female	3.000.000 - 5.000.000	Office Worker	2	Apartment	Yes
50	7.681	Pangyo	walk and cycling	5	39	Male	<3.000.000	Office Worker	4	Apartment	Yes
35	10.4241	Pangyo	Private car	5	46	Male	>5.000.000	Office Worker	4	Apartment	Yes
45	4.75262	Pangyo	Private car	3	37	Male	>5.000.000	Specialized skill	4	Apartment	Yes
70	3.7235	Pangyo	Public transit	2	36	Male	>5.000.000	Office Worker	4	Apartment	Yes
26	4.75262	Pangyo	Private car	4	44	Male	<3.000.000	Specialized skill	4	Apartment	Yes
25	4.75262	Pangyo	Private car	2	54	Male	>5.000.000	Specialized skill	3	Apartment	Yes
42	3.43457	Pangyo	walk and cycling	3	36	Male	<3.000.000	Office Worker	4	Apartment	No
40	8.68729	Pangyo	Private car	5	55	Male	>5.000.000	Office Worker	1	Apartment	Yes
12	3.7235	Pangyo	Private car	5	49	Female	>5.000.000	Office Worker	4	Apartment	Yes
40	5.48806	Pangyo	Public transit	10	22	Female	3.000.000 - 5.000.000	Office Worker	3	Multi-family housing	Yes
40	22.4337	Pangyo	Private car	5	26	Female	>5.000.000	Office Worker	3	Apartment	No
40	16.5526	Pangyo	Private car	5	35	Female	>5.000.000	Office Worker	4	Multi-family housing	Yes
30	15.4487	Pangyo	Private car	5	53	Male	>5.000.000	Specialized skill	4	Apartment	Yes
90	15.8059	Pangyo	Private car	10	43	Male	>5.000.000	Office Worker	3	Multi-family housing	Yes
60	6.7475	Pangyo	Public transit	7	28	Female	<3.000.000	Manual worker	1	Multi-family housing	No
59	15.5291	Pangyo	Private car	5	23	Female	<3.000.000	Specialized skill	2	Apartment	Yes
29	22.0728	Pangyo	Private car	15	43	Male	>5.000.000	Salesman	4	Apartment	Yes
39	5.93791	Pangyo	Public transit	10	28	Female	<3.000.000	Office Worker	2	Others	Yes
75	5.93791	Pangyo	Public transit	10	30	Female	<3.000.000	Office Worker	2	Others	Yes
20	6.7475	Pangyo	Public transit	7	26	Female	>5.000.000	Service Worker	4	Single-family housing	Yes
63	8.89533	Pangyo	Public transit	15	33	Male	3.000.000 - 5.000.000	Specialized skill	3	Apartment	Yes
59	13.4127	Pangyo	Private car	10	51	Male	>5.000.000	Salesman	3	Apartment	Yes
130	27.5195	Pangyo	Public transit	5	33	Male	3.000.000 - 5.000.000	Others	4	Row house | Villa	No
45	4.75262	Pangyo	Public transit	2	26	Female	>5.000.000	Specialized skill	4	Apartment	Yes
30	3.43457	Pangyo	Private car	4	31	Female	>5.000.000	Office Worker	2	Apartment	Yes
50	4.75262	Pangyo	Public transit	2	39	Male	3.000.000 - 5.000.000	Office Worker	1	Others	Yes
20	3.43457	Pangyo	Public transit	15	27	Male	<3.000.000	Office Worker	1	Multi-family housing	No
40	11.4476	Pangyo	Private car	10	33	Female	>5.000.000	Office Worker	4	Apartment	Yes
46	10.0144	Pangyo	Private car	8	52	Female	>5.000.000	Office Worker	4	Apartment	Yes
60	11.8857	Pangyo	Public transit	10	29	Male	>5.000.000	Office Worker	2	Others	Yes
10	9.73517	Pangyo	walk and cycling	5	28	Female	<3.000.000	Service Worker	1	Row house | Villa	No
45	7.681	Pangyo	walk and cycling	5	36	Male	3.000.000 - 5.000.000	Office Worker	5	Apartment	Yes
40	9.86403	Pangyo	Private car	5	48	Male	3.000.000 - 5.000.000	Office Worker	1	Single-family housing	Yes
30	8.89533	Pangyo	Private car	5	36	Male	<3.000.000	Office Worker	2	Single-family housing	No
50	10.4241	Pangyo	Private car	5	37	Male	>5.000.000	Office Worker	4	Apartment	Yes
65	3.92272	Pangyo	Public transit	5	36	Male	>5.000.000	Office Worker	4	Apartment	Yes
35	10.0144	Pangyo	Private car	5	35	Male	>5.000.000	Office Worker	4	Apartment	Yes
45	10.4241	Pangyo	Private car	5	42	Male	>5.000.000	Office Worker	1	Apartment	Yes
40	9.86403	Pangyo	Private car	5	39	Male	>5.000.000	Office Worker	2	Apartment	Yes
60	3.7235	Pangyo	Public transit	5	58	Male	>5.000.000	Specialized skill	4	Apartment	Yes
15	9.36348	Pangyo	Private car	5	55	Male	>5.000.000	Salesman	3	Apartment	Yes
40	9.86403	Pangyo	Private car	5	38	Male	>5.000.000	Office Worker	3	Apartment	Yes
35	10.4241	Pangyo	Private car	5	41	Male	>5.000.000	Office Worker	3	Apartment	Yes
50	3.7235	Pangyo	walk and cycling	5	59	Male	>5.000.000	Office Worker	3	Apartment	Yes
50	10.4241	Pangyo	Private car	5	45	Male	>5.000.000	Office Worker	4	Apartment	Yes
50	4.75262	Pangyo	Private car	10	51	Male	>5.000.000	Specialized skill	4	Row house | Villa	Yes
30	7.52749	Pangyo	Private car	10	39	Male	>5.000.000	Office Worker	1	Single-family housing	Yes
15	3.7235	Pangyo	Private car	5	38	Male	>5.000.000	Office Worker	1	Apartment	Yes
60	37.5069	Pangyo	other	2	35	Male	<3.000.000	Salesman	3	Apartment	No
30	5.48806	Pangyo	Public transit	5	63	Female	3.000.000 - 5.000.000	Manual worker	2	Apartment	Yes
30	5.25766	Pangyo	Private car	5	40	Female	>5.000.000	Office Worker	3	Apartment	Yes
25	11.0609	Pangyo	Private car	5	38	Male	>5.000.000	Office Worker	2	Row house | Villa	Yes
55	26.4375	Pangyo	Private car	5	29	Female	>5.000.000	Office Worker	4	Apartment	Yes
45	10.1881	Pangyo	Private car	10	33	Male	>5.000.000	Specialized skill	4	Apartment	Yes
70	5.93791	Pangyo	Public transit	5	52	Male	>5.000.000	Specialized skill	4	Apartment	Yes
75	18.6775	Pangyo	Public transit	4	32	Male	<3.000.000	Service Worker	3	Apartment	Yes
40	3.36914	Pangyo	Public transit	5	30	Male	>5.000.000	Salesman	2	Apartment	Yes
50	9.10321	Pangyo	Public transit	10	33	Male	<3.000.000	Office Worker	2	Multi-family housing	Yes
25	4.75262	Pangyo	Public transit	5	28	Female	3.000.000 - 5.000.000	Office Worker	2	Apartment	Yes
70	6.7475	Pangyo	walk and cycling	5	22	Female	<3.000.000	Service Worker	4	Multi-family housing	No
35	7.44822	Pangyo	Private car	5	55	Male	3.000.000 - 5.000.000	Specialized skill	4	Apartment	Yes
70	29.4341	Pangyo	Private car	5	35	Female	>5.000.000	Service Worker	4	Single-family housing	Yes
30	4.50053	Pangyo	Private car	5	41	Male	>5.000.000	Office Worker	4	Apartment	Yes
40	20.9642	Pangyo	Private car	5	29	Male	>5.000.000	Office Worker	4	Apartment	Yes
45	5.92785	Pangyo	walk and cycling	5	34	Male	>5.000.000	Office Worker	2	Apartment	Yes
65	16.5784	Pangyo	Public transit	5	24	Male	>5.000.000	Specialized skill	4	Apartment	No
40	3.7235	Pangyo	Public transit	5	49	Female	3.000.000 - 5.000.000	Salesman	5	Single-family housing	Yes
40	16.9363	Pangyo	Private car	5	32	Female	<3.000.000	Office Worker	1	Others	Yes
25	11.0609	Pangyo	Private car	5	35	Male	3.000.000 - 5.000.000	Specialized skill	3	Single-family housing	Yes
60	16.5526	Pangyo	Private car	5	35	Female	>5.000.000	Office Worker	3	Single-family housing	Yes
125	5.93791	Pangyo	Public transit	5	42	Male	3.000.000 - 5.000.000	Office Worker	3	Apartment	Yes
60	21.2111	Pangyo	Private car	5	35	Male	>5.000.000	Office Worker	4	Apartment	Yes
65	18.4219	Pangyo	Private car	5	25	Male	>5.000.000	Office Worker	4	Apartment	Yes
30	7.681	Pangyo	Private car	5	45	Male	>5.000.000	Office Worker	4	Apartment	Yes
105	9.36348	Pangyo	Public transit	5	36	Male	<3.000.000	Specialized skill	5	Apartment	Yes
35	33.0685	Pangyo	Private car	5	74	Female	>5.000.000	Manual worker	2	Apartment	Yes
35	8.68729	Pangyo	Private car	5	38	Male	>5.000.000	Office Worker	2	Apartment	Yes
80	5.78128	Pangyo	Public transit	5	54	Female	>5.000.000	Service Worker	3	Single-family housing	Yes
15	10.0144	Pangyo	Private car	5	47	Male	>5.000.000	Specialized skill	3	Apartment	Yes
19	3.7235	Pangyo	Private car	5	68	Female	>5.000.000	Salesman	1	Apartment	Yes
65	7.44822	Pangyo	walk and cycling	5	47	Male	3.000.000 - 5.000.000	Office Worker	3	Apartment	Yes
50	4.36581	Pangyo	Public transit	5	29	Male	>5.000.000	Manual worker	4	Single-family housing	Yes
30	21.7859	Pangyo	Private car	5	52	Male	>5.000.000	Office Worker	4	Apartment	Yes
55	5.80752	Pangyo	Public transit	5	35	Male	3.000.000 - 5.000.000	Office Worker	1	Apartment	Yes
15	3.92272	Pangyo	Private car	5	32	Female	>5.000.000	Office Worker	2	Others	Yes
15	9.36348	Pangyo	Private car	5	47	Male	>5.000.000	Office Worker	3	Apartment	Yes
40	8.68729	Pangyo	Private car	5	42	Male	>5.000.000	Office Worker	3	Apartment	Yes
60	3.36914	Pangyo	Private car	5	32	Male	>5.000.000	Office Worker	3	Apartment	Yes
40	10.4241	Pangyo	Private car	5	54	Male	>5.000.000	Office Worker	4	Apartment	Yes
45	21.7859	Pangyo	Private car	5	50	Male	>5.000.000	Office Worker	4	Apartment	Yes
75	16.5784	Pangyo	Public transit	10	32	Male	3.000.000 - 5.000.000	Office Worker	1	Row house | Villa	Yes
80	8.89533	Pangyo	Public transit	5	30	Male	>5.000.000	Office Worker	4	Single-family housing	Yes
40	9.36348	Pangyo	Private car	5	33	Male	<3.000.000	Specialized skill	2	Apartment	Yes
60	2.97881	Pangyo	Public transit	10	20	Male	>5.000.000	Salesman	4	Single-family housing	Yes
50	4.50053	Pangyo	walk and cycling	5	26	Female	>5.000.000	Office Worker	3	Row house | Villa	Yes
45	4.75262	Pangyo	Private car	10	57	Male	>5.000.000	Manual worker	3	Row house | Villa	Yes
30	5.78128	Pangyo	Private car	5	47	Female	>5.000.000	Office Worker	1	Single-family housing	Yes
20	8.68729	Pangyo	Private car	5	34	Male	<3.000.000	Office Worker	4	Apartment	Yes
30	3.43457	Pangyo	Public transit	5	49	Female	<3.000.000	Office Worker	4	Apartment	Yes
30	3.43457	Pangyo	Public transit	5	50	Male	<3.000.000	Specialized skill	4	Apartment	Yes
155	7.44822	Pangyo	Public transit	5	48	Male	3.000.000 - 5.000.000	Office Worker	3	Apartment	Yes
65	15.0999	Pangyo	Private car	5	29	Female	>5.000.000	Office Worker	4	Apartment	Yes
47	7.59382	Pangyo	walk and cycling	5	32	Male	<3.000.000	Office Worker	3	Multi-family housing	Yes
15	10.0144	Pangyo	Private car	5	50	Male	<3.000.000	Specialized skill	2	Apartment	Yes
70	13.0736	Pangyo	Public transit	5	33	Male	3.000.000 - 5.000.000	Office Worker	2	Apartment	Yes
80	15.721	Pangyo	Public transit	3	34	Female	<3.000.000	Office Worker	2	Apartment	Yes
40	7.33233	Pangyo	Private car	5	42	Male	3.000.000 - 5.000.000	Office Worker	1	Apartment	Yes
20	10.0144	Pangyo	Private car	5	52	Male	3.000.000 - 5.000.000	Office Worker	4	Apartment	Yes
40	9.73517	Pangyo	Private car	10	26	Male	>5.000.000	Office Worker	4	Row house | Villa	Yes
20	7.59382	Pangyo	walk and cycling	10	60	Male	>5.000.000	Salesman	4	Multi-family housing	Yes
80	3.81134	Pangyo	Public transit	5	69	Male	<3.000.000	Manual worker	2	Apartment	No
75	3.81134	Pangyo	Public transit	5	64	Female	<3.000.000	Manual worker	2	Apartment	No
62	3.7235	Pangyo	Public transit	5	32	Female	>5.000.000	Specialized skill	1	Others	Yes
20	5.78128	Pangyo	Private car	1	56	Male	3.000.000 - 5.000.000	Office Worker	1	Single-family housing	Yes
85	4.36732	Pangyo	Public transit	5	35	Female	<3.000.000	Office Worker	1	Others	No
35	18.7198	Pangyo	Private car	5	46	Female	<3.000.000	Salesman	4	Apartment	Yes
50	20.9642	Pangyo	Private car	5	36	Female	3.000.000 - 5.000.000	Others	3	Apartment	Yes
120	27.5195	Pangyo	walk and cycling	5	34	Male	3.000.000 - 5.000.000	Office Worker	4	Row house | Villa	No
90	15.721	Pangyo	Private car	3	34	Male	<3.000.000	Office Worker	3	Apartment	Yes
30	27.8635	Pangyo	Private car	10	39	Male	<3.000.000	Specialized skill	1	Single-family housing	Yes
25	7.52749	Pangyo	Private car	3	43	Male	>5.000.000	Manual worker	3	Apartment	Yes
55	3.43457	Pangyo	Public transit	5	48	Female	<3.000.000	Service Worker	2	Apartment	No
45	7.52749	Pangyo	Public transit	5	37	Female	3.000.000 - 5.000.000	Office Worker	2	Apartment	No
55	9.73517	Pangyo	Private car	3	32	Male	>5.000.000	Office Worker	4	Multi-family housing	Yes
30	5.78128	Pangyo	Private car	5	35	Male	3.000.000 - 5.000.000	Salesman	4	Others	Yes
70	5.80752	Pangyo	Public transit	5	47	Male	<3.000.000	Office Worker	3	Apartment	No
70	8.79466	Pangyo	Public transit	10	57	Female	<3.000.000	Salesman	3	Single-family housing	No
55	8.79466	Pangyo	walk and cycling	15	27	Male	3.000.000 - 5.000.000	Salesman	4	Single-family housing	No
15	4.75262	Pangyo	walk and cycling	5	52	Male	>5.000.000	Service Worker	4	Apartment	Yes
20	4.75262	Pangyo	Private car	5	51	Male	>5.000.000	Specialized skill	3	Apartment	Yes
25	3.7235	Pangyo	walk and cycling	5	34	Male	>5.000.000	Office Worker	3	Apartment	Yes
50	20.1264	Pangyo	Private car	2	49	Male	>5.000.000	Salesman	4	Single-family housing	Yes
20	5.78128	Pangyo	Private car	2	45	Female	3.000.000 - 5.000.000	Service Worker	3	Single-family housing	Yes
55	8.89533	Pangyo	Public transit	3	34	Male	<3.000.000	Office Worker	2	Apartment	No
45	3.43457	Pangyo	walk and cycling	5	40	Male	<3.000.000	Salesman	1	Apartment	No
55	7.52749	Pangyo	Public transit	5	36	Female	>5.000.000	Office Worker	4	Apartment	Yes
55	9.73517	Pangyo	Private car	4	37	Male	>5.000.000	Office Worker	4	Multi-family housing	Yes
60	4.75262	Pangyo	Public transit	2	51	Female	>5.000.000	Office Worker	3	Apartment	Yes
110	38.6102	Wirye	Public transit	5	36	Male	3.000.000 - 5.000.000	Office Worker	3	Apartment	No
120	35.6502	Wirye	Public transit	3	31	Female	<3.000.000	Office Worker	4	Row house | Villa	No
50	42.516	Wirye	Private car	5	47	Male	>5.000.000	Office Worker	5	Apartment	Yes
40	17.4333	Wirye	Private car	2	37	Male	<3.000.000	Office Worker	3	Apartment	Yes
50	7.27992	Wirye	Public transit	3	40	Male	<3.000.000	Service Worker	3	Apartment	No
60	7.27992	Wirye	Public transit	7	60	Male	>5.000.000	Salesman	3	Single-family housing	Yes
15	7.27992	Wirye	walk and cycling	7	55	Female	>5.000.000	Salesman	3	Single-family housing	Yes
20	6.27007	Wirye	Private car	10	58	Male	>5.000.000	Manual worker	3	Single-family housing	Yes
50	8.37299	Wirye	Public transit	5	27	Female	>5.000.000	Office Worker	4	Apartment	Yes
35	12.2031	Wirye	Private car	3	46	Male	>5.000.000	Specialized skill	3	Apartment	Yes
30	7.81455	Wirye	Public transit	10	52	Female	3.000.000 - 5.000.000	Salesman	3	Single-family housing	No
40	7.81455	Wirye	Public transit	10	34	Female	3.000.000 - 5.000.000	Office Worker	2	Single-family housing	No
20	5.04367	Wirye	Private car	3	63	Male	3.000.000 - 5.000.000	Manual worker	3	Row house | Villa	Yes
20	4.00363	Wirye	Private car	3	33	Male	3.000.000 - 5.000.000	Office Worker	3	Row house | Villa	Yes
35	7.81455	Wirye	Public transit	8	66	Male	<3.000.000	Service Worker	3	Multi-family housing	No
20	7.81455	Wirye	Private car	5	43	Male	3.000.000 - 5.000.000	Salesman	2	Apartment	Yes
40	7.81455	Wirye	Public transit	5	41	Male	3.000.000 - 5.000.000	Office Worker	2	Row house | Villa	Yes
40	8.6451	Wirye	Private car	2	48	Male	3.000.000 - 5.000.000	Office Worker	3	Apartment	Yes
30	10.7811	Wirye	Private car	10	49	Male	3.000.000 - 5.000.000	Office Worker	3	Row house | Villa	Yes
65	14.3299	Wirye	Public transit	3	24	Female	3.000.000 - 5.000.000	Office Worker	2	Multi-family housing	Yes
60	14.4167	Wirye	Private car	6	62	Male	3.000.000 - 5.000.000	Service Worker	4	Apartment	Yes
30	3.09728	Wirye	Public transit	5	25	Male	<3.000.000	Office Worker	1	Apartment	No
10	3.00466	Wirye	walk and cycling	2	36	Male	<3.000.000	Manual worker	4	Apartment	No
30	4.70141	Wirye	Public transit	8	28	Male	>5.000.000	Office Worker	4	Apartment	Yes
30	5.65035	Wirye	Private car	2	55	Male	>5.000.000	Office Worker	3	Apartment	Yes
10	2.89383	Wirye	Private car	4	44	Female	3.000.000 - 5.000.000	Office Worker	4	Apartment	Yes
35	4.70141	Wirye	Public transit	6	42	Male	3.000.000 - 5.000.000	Office Worker	5	Apartment	Yes
10	3.00466	Wirye	walk and cycling	5	58	Female	<3.000.000	Salesman	2	Single-family housing	No
30	3.00466	Wirye	Public transit	5	66	Female	<3.000.000	Manual worker	1	Multi-family housing	No
25	4.70141	Wirye	walk and cycling	10	62	Male	3.000.000 - 5.000.000	Salesman	2	Apartment	Yes
25	3.00466	Wirye	walk and cycling	2	47	Male	3.000.000 - 5.000.000	Salesman	4	Single-family housing	Yes
5	3.00466	Wirye	walk and cycling	2	44	Female	3.000.000 - 5.000.000	Salesman	4	Single-family housing	Yes
132	1.82179	Wirye	Private car	4	41	Female	>5.000.000	Service Worker	4	Apartment	Yes
35	4.70141	Wirye	Public transit	5	34	Male	>5.000.000	Office Worker	5	Apartment	Yes
10	3.00466	Wirye	walk and cycling	3	27	Female	3.000.000 - 5.000.000	Office Worker	4	Single-family housing	Yes
15	3.00466	Wirye	walk and cycling	5	65	Female	<3.000.000	Salesman	2	Single-family housing	No
40	3.00466	Wirye	Public transit	5	44	Male	3.000.000 - 5.000.000	Office Worker	3	Multi-family housing	Yes
25	1.82179	Wirye	walk and cycling	10	35	Female	>5.000.000	Office Worker	3	Apartment	Yes
30	2.89383	Wirye	Private car	2	54	Male	3.000.000 - 5.000.000	Service Worker	3	Apartment	Yes
35	10.5978	Wirye	Private car	2	40	Male	>5.000.000	Office Worker	4	Apartment	Yes
60	14.3299	Wirye	Private car	4	50	Female	<3.000.000	Salesman	1	Row house | Villa	Yes
40	2.89383	Wirye	Private car	2	45	Male	3.000.000 - 5.000.000	Office Worker	4	Apartment	Yes
60	10.7678	Wirye	Private car	5	47	Male	>5.000.000	Office Worker	4	Apartment	Yes
60	10.7678	Wirye	Private car	5	45	Female	>5.000.000	Office Worker	4	Apartment	Yes
10	4.70141	Wirye	Private car	5	48	Female	>5.000.000	Specialized skill	4	Row house | Villa	Yes
65	10.7678	Wirye	Public transit	10	28	Female	3.000.000 - 5.000.000	Office Worker	2	Row house | Villa	Yes
50	10.7811	Wirye	Public transit	5	46	Female	<3.000.000	Office Worker	3	Multi-family housing	No
63	19.3267	Wirye	Private car	3	62	Male	>5.000.000	Manual worker	3	Apartment	Yes
63	19.3267	Wirye	Private car	3	36	Male	>5.000.000	Manual worker	3	Apartment	Yes
21	3.27285	Wirye	Private car	5	36	Male	3.000.000 - 5.000.000	Manual worker	4	Apartment	Yes
25	4.00363	Wirye	Public transit	5	34	Female	<3.000.000	Service Worker	4	Multi-family housing	Yes
20	6.33248	Wirye	Private car	2	37	Male	3.000.000 - 5.000.000	Office Worker	3	Apartment	Yes
55	11.344	Wirye	Public transit	7	36	Female	3.000.000 - 5.000.000	Office Worker	2	Apartment	Yes
40	6.33248	Wirye	Public transit	5	46	Female	3.000.000 - 5.000.000	Specialized skill	4	Multi-family housing	Yes
30	4.39826	Wirye	Public transit	2	58	Male	>5.000.000	Manual worker	3	Apartment	No
70	22.8222	Wirye	Public transit	3	41	Male	<3.000.000	Manual worker	2	Apartment	No
20	4.39826	Wirye	Public transit	2	58	Male	<3.000.000	Office Worker	4	Row house | Villa	No
45	4.39826	Wirye	Public transit	5	56	Female	<3.000.000	Salesman	4	Row house | Villa	No
45	14.1623	Wirye	Public transit	5	45	Female	<3.000.000	Office Worker	3	Apartment	Yes
20	4.39826	Wirye	Public transit	8	23	Male	>5.000.000	Others	4	Row house | Villa	Yes
80	15.6752	Wirye	walk and cycling	6	39	Female	<3.000.000	Office Worker	3	Apartment	Yes
100	21.5135	Wirye	Public transit	3	31	Female	3.000.000 - 5.000.000	Office Worker	5	Row house | Villa	Yes
90	22.8222	Wirye	Public transit	3	45	Male	<3.000.000	Office Worker	3	Apartment	Yes
60	17.8021	Wirye	Private car	3	39	Female	>5.000.000	Specialized skill	3	Apartment	Yes
50	7.81455	Wirye	Public transit	5	40	Male	3.000.000 - 5.000.000	Manual worker	4	Single-family housing	Yes
50	13.3902	Wirye	Private car	2	49	Male	>5.000.000	Office Worker	4	Apartment	Yes
30	9.27463	Wirye	Private car	5	62	Female	>5.000.000	Specialized skill	4	Apartment	Yes
75	17.7652	Wirye	Private car	5	53	Male	3.000.000 - 5.000.000	Office Worker	4	Apartment	Yes
40	4.00363	Wirye	Public transit	5	47	Male	3.000.000 - 5.000.000	Manual worker	4	Apartment	Yes
35	4.00363	Wirye	Public transit	7	60	Male	>5.000.000	Office Worker	3	Apartment	Yes
30	4.00363	Wirye	Private car	5	44	Male	3.000.000 - 5.000.000	Office Worker	4	Single-family housing	Yes
25	6.33248	Wirye	Private car	4	48	Male	>5.000.000	Office Worker	4	Single-family housing	Yes
10	3.2998	Wirye	Private car	7	49	Male	<3.000.000	Salesman	1	Multi-family housing	Yes
20	4.00363	Wirye	Public transit	5	65	Male	3.000.000 - 5.000.000	Manual worker	3	Multi-family housing	Yes
15	3.00466	Wirye	walk and cycling	4	34	Male	3.000.000 - 5.000.000	Manual worker	4	Row house | Villa	Yes
45	6.33248	Wirye	Public transit	5	39	Female	>5.000.000	Office Worker	3	Multi-family housing	Yes
50	7.09424	Wirye	walk and cycling	5	34	Male	>5.000.000	Specialized skill	3	Single-family housing	Yes
35	3.00466	Wirye	walk and cycling	4	41	Female	<3.000.000	Salesman	1	Row house | Villa	No
25	4.00363	Wirye	Public transit	5	46	Male	3.000.000 - 5.000.000	Service Worker	4	Single-family housing	No
20	3.00466	Wirye	walk and cycling	7	54	Male	<3.000.000	Manual worker	1	Apartment	No
15	3.00466	Wirye	walk and cycling	7	59	Female	3.000.000 - 5.000.000	Specialized skill	4	Single-family housing	No
2	6.33248	Wirye	Private car	4	44	Male	3.000.000 - 5.000.000	Office Worker	4	Single-family housing	Yes
60	15.0194	Wirye	Public transit	6	39	Male	<3.000.000	Office Worker	5	Multi-family housing	No
72	17.7652	Wirye	Public transit	4	36	Female	3.000.000 - 5.000.000	Office Worker	2	Multi-family housing	No
42	5.04476	Wirye	Public transit	5	68	Male	<3.000.000	Manual worker	1	Apartment	No
20	6.84504	Wirye	Private car	10	45	Male	>5.000.000	Office Worker	4	Single-family housing	Yes
10	1.82179	Wirye	walk and cycling	4	52	Female	<3.000.000	Service Worker	1	Single-family housing	No
20	6.84504	Wirye	Private car	15	58	Male	3.000.000 - 5.000.000	Service Worker	2	Apartment	Yes
20	6.84504	Wirye	Private car	15	56	Female	3.000.000 - 5.000.000	Service Worker	2	Apartment	Yes
90	22.6384	Wirye	Public transit	10	34	Male	3.000.000 - 5.000.000	Manual worker	5	Others	Yes
16	6.84504	Wirye	other	8	65	Male	<3.000.000	Manual worker	1	Single-family housing	No
10	3.00466	Wirye	walk and cycling	5	46	Male	<3.000.000	Manual worker	4	Single-family housing	No
35	6.27007	Wirye	Public transit	5	30	Female	3.000.000 - 5.000.000	Office Worker	2	Others	Yes
20	6.27007	Wirye	Private car	5	64	Male	3.000.000 - 5.000.000	Service Worker	2	Others	Yes
40	6.27007	Wirye	Public transit	10	42	Female	3.000.000 - 5.000.000	Office Worker	3	Apartment	Yes
40	6.27007	Wirye	Public transit	10	32	Male	3.000.000 - 5.000.000	Service Worker	3	Multi-family housing	Yes
40	6.27007	Wirye	Private car	5	30	Male	<3.000.000	Specialized skill	2	Multi-family housing	Yes
36	6.27007	Wirye	Public transit	5	60	Male	<3.000.000	Manual worker	1	Multi-family housing	No
30	12.714	Wirye	other	8	56	Male	3.000.000 - 5.000.000	Manual worker	3	Single-family housing	No
40	8.41449	Wirye	Private car	10	51	Male	3.000.000 - 5.000.000	Office Worker	3	Apartment	Yes
25	6.27007	Wirye	Private car	5	30	Male	3.000.000 - 5.000.000	Office Worker	3	Multi-family housing	Yes
40	8.6451	Wirye	Private car	5	31	Male	3.000.000 - 5.000.000	Office Worker	3	Apartment	Yes
60	16.2616	Wirye	Public transit	8	35	Female	3.000.000 - 5.000.000	Office Worker	2	Row house | Villa	No
70	20.09	Wirye	Private car	5	47	Male	<3.000.000	Manual worker	3	Apartment	Yes
30	9.27463	Wirye	Private car	5	46	Male	3.000.000 - 5.000.000	Office Worker	3	Apartment	Yes
60	8.37299	Wirye	walk and cycling	10	39	Male	3.000.000 - 5.000.000	Salesman	2	Apartment	No
15	3.27285	Wirye	Private car	5	39	Male	<3.000.000	Service Worker	4	Apartment	Yes
80	15.078	Wirye	Public transit	5	70	Male	<3.000.000	Office Worker	2	Apartment	Yes
50	22.302	Wirye	Private car	5	52	Male	<3.000.000	Salesman	1	Apartment	Yes
27	7.44798	Wirye	Public transit	10	62	Male	<3.000.000	Service Worker	2	Single-family housing	No
40	7.44798	Wirye	Public transit	10	73	Male	<3.000.000	Manual worker	2	Single-family housing	No
45	8.44064	Wirye	Public transit	8	32	Female	3.000.000 - 5.000.000	Office Worker	2	Apartment	Yes
75	5.65035	Wirye	Public transit	4	31	Male	>5.000.000	Office Worker	3	Single-family housing	Yes
15	3.00466	Wirye	Private car	6	48	Male	<3.000.000	Manual worker	1	Multi-family housing	Yes
65	12.714	Wirye	Public transit	3	35	Female	>5.000.000	Specialized skill	3	Apartment	Yes
40	18.1856	Wirye	Private car	5	40	Male	>5.000.000	Office Worker	4	Apartment	Yes
75	25.0336	Wirye	Public transit	9	40	Male	>5.000.000	Specialized skill	3	Apartment	Yes
75	26.3263	Wirye	Private car	9	40	Male	>5.000.000	Specialized skill	3	Apartment	Yes
70	11.3894	Wirye	Public transit	2	39	Male	<3.000.000	Service Worker	3	Apartment	No
73	17.5349	Wirye	Public transit	3	33	Female	<3.000.000	Manual worker	1	Single-family housing	No
60	17.8459	Wirye	Private car	4	51	Male	3.000.000 - 5.000.000	Specialized skill	4	Apartment	Yes
30	29.893	Wirye	Private car	10	47	Male	3.000.000 - 5.000.000	Service Worker	4	Multi-family housing	Yes
20	5.58726	Wirye	other	5	34	Male	3.000.000 - 5.000.000	Manual worker	2	Single-family housing	Yes
50	12.9732	Wirye	Private car	3	48	Female	>5.000.000	Service Worker	4	Apartment	Yes
30	17.0512	Wirye	Private car	2	38	Male	3.000.000 - 5.000.000	Office Worker	3	Multi-family housing	Yes
55	3.99164	Wirye	walk and cycling	10	51	Female	>5.000.000	Service Worker	4	Apartment	Yes
95	3.15892	Wirye	Public transit	5	37	Female	3.000.000 - 5.000.000	Office Worker	3	Apartment	Yes
40	9.94171	Wirye	Private car	5	55	Male	3.000.000 - 5.000.000	Office Worker	3	Apartment	Yes
20	3.63137	Wirye	Public transit	2	63	Male	>5.000.000	Manual worker	2	Row house | Villa	Yes
50	4.04435	Wirye	walk and cycling	10	55	Female	>5.000.000	Salesman	3	Multi-family housing	Yes
20	13.4002	Wirye	Private car	2	35	Male	>5.000.000	Office Worker	6	Row house | Villa	Yes
30	11.7267	Wirye	Private car	5	35	Female	3.000.000 - 5.000.000	Office Worker	5	Apartment	Yes
70	17.6301	Wirye	Public transit	5	40	Male	<3.000.000	Service Worker	3	Single-family housing	Yes
90	21.4687	Wirye	Public transit	5	41	Male	3.000.000 - 5.000.000	Specialized skill	4	Apartment	Yes
40	28.3045	Wirye	Private car	6	37	Male	<3.000.000	Office Worker	4	Apartment	Yes
87	9.77359	Wirye	Public transit	4	36	Male	<3.000.000	Service Worker	1	Single-family housing	No
60	3.15892	Wirye	Public transit	3	18	Male	<3.000.000	Salesman	4	Single-family housing	Yes
30	2.81025	Wirye	Private car	5	34	Male	>5.000.000	Manual worker	3	Row house | Villa	Yes
80	2.81025	Wirye	Public transit	17	43	Male	3.000.000 - 5.000.000	Office Worker	3	Row house | Villa	No
20	8.49838	Wirye	Private car	4	48	Male	>5.000.000	Specialized skill	4	Apartment	Yes
92	27.8386	Wirye	Public transit	2	38	Male	<3.000.000	Service Worker	2	Multi-family housing	No
20	3.99164	Wirye	Private car	10	42	Male	<3.000.000	Salesman	2	Single-family housing	Yes
26	3.16574	Wirye	Public transit	7	55	Male	>5.000.000	Manual worker	3	Apartment	Yes
30	3.04488	Wirye	Private car	5	47	Male	>5.000.000	Salesman	4	Single-family housing	Yes
30	14.5841	Wirye	Private car	10	63	Male	3.000.000 - 5.000.000	Specialized skill	3	Row house | Villa	Yes
35	9.94171	Wirye	Private car	5	65	Male	<3.000.000	Manual worker	3	Apartment	Yes
65	3.16574	Wirye	Public transit	10	36	Male	3.000.000 - 5.000.000	Office Worker	3	Multi-family housing	Yes
30	33.1707	Wirye	Private car	5	48	Male	>5.000.000	Office Worker	4	Apartment	Yes
50	24.7296	Wirye	Private car	5	37	Male	3.000.000 - 5.000.000	Office Worker	4	Apartment	Yes
41	5.18796	Wirye	walk and cycling	5	43	Male	<3.000.000	Salesman	3	Apartment	No
40	18.6585	Wirye	Private car	5	41	Male	>5.000.000	Office Worker	4	Apartment	Yes
45	4.22265	Wirye	walk and cycling	1	53	Male	>5.000.000	Manual worker	4	Single-family housing	Yes
40	17.323	Wirye	Private car	5	37	Male	>5.000.000	Office Worker	3	Apartment	Yes
57	3.16574	Wirye	Public transit	10	45	Male	>5.000.000	Office Worker	3	Single-family housing	Yes
50	8.71727	Wirye	walk and cycling	5	52	Male	>5.000.000	Manual worker	3	Apartment	Yes
105	3.16574	Wirye	Private car	5	31	Female	<3.000.000	Office Worker	3	Single-family housing	Yes
40	2.81025	Wirye	Public transit	5	31	Male	>5.000.000	Service Worker	3	Single-family housing	Yes
40	4.22265	Wirye	Public transit	5	45	Male	>5.000.000	Manual worker	4	Single-family housing	Yes
38	11.7267	Wirye	Private car	5	49	Male	<3.000.000	Manual worker	1	Multi-family housing	No
60	5.25815	Wirye	Public transit	10	27	Male	>5.000.000	Others	4	Single-family housing	Yes
60	8.71727	Wirye	walk and cycling	5	35	Male	<3.000.000	Manual worker	3	Apartment	No
60	3.16574	Wirye	Public transit	5	44	Male	>5.000.000	Service Worker	3	Apartment	Yes
20	4.22265	Wirye	Public transit	5	32	Male	<3.000.000	Office Worker	4	Single-family housing	No
20	4.22265	Wirye	Public transit	4	30	Female	<3.000.000	Office Worker	2	Single-family housing	No
60	4.22265	Wirye	walk and cycling	2	52	Female	>5.000.000	Service Worker	3	Single-family housing	Yes
25	4.22265	Wirye	Public transit	4	54	Male	<3.000.000	Specialized skill	1	Single-family housing	No
60	4.22265	Wirye	walk and cycling	4	63	Male	<3.000.000	Manual worker	1	Single-family housing	No
65	3.15892	Wirye	Public transit	2	77	Male	<3.000.000	Manual worker	3	Single-family housing	No
30	8.82523	Gimpo	Private car	5	40	Male	<3.000.000	Office Worker	3	Row house | Villa	Yes
40	8.82523	Gimpo	Private car	3	59	Male	>5.000.000	Manual worker	6	Apartment	Yes
40	6.17115	Gimpo	Public transit	2	71	Male	<3.000.000	Service Worker	3	Apartment	Yes
30	6.17115	Gimpo	Private car	3	43	Male	<3.000.000	Service Worker	5	Apartment	Yes
30	13.7099	Gimpo	Private car	2	53	Male	>5.000.000	Salesman	3	Apartment	Yes
100	13.7099	Gimpo	Public transit	2	53	Female	>5.000.000	Salesman	3	Apartment	Yes
30	13.7099	Gimpo	Private car	2	54	Female	>5.000.000	Service Worker	4	Apartment	Yes
45	13.7099	Gimpo	Public transit	2	28	Female	>5.000.000	Service Worker	4	Apartment	Yes
40	17.1461	Gimpo	Private car	2	54	Female	3.000.000 - 5.000.000	Service Worker	4	Apartment	No
30	12.14	Gimpo	Private car	5	57	Male	>5.000.000	Office Worker	4	Apartment	Yes
40	4.16497	Gimpo	Private car	5	41	Male	3.000.000 - 5.000.000	Office Worker	4	Row house | Villa	Yes
30	12.9871	Gimpo	Private car	5	58	Male	<3.000.000	Others	2	Apartment	Yes
30	6.63938	Gimpo	Private car	4	56	Male	>5.000.000	Office Worker	4	Apartment	Yes
50	19.1947	Gimpo	Private car	7	56	Male	3.000.000 - 5.000.000	Office Worker	2	Single-family housing	Yes
60	13.7099	Gimpo	Private car	5	54	Male	>5.000.000	Salesman	4	Apartment	Yes
62	13.7099	Gimpo	Public transit	5	51	Female	>5.000.000	Salesman	4	Apartment	Yes
60	16.2088	Gimpo	Private car	3	42	Male	3.000.000 - 5.000.000	Service Worker	5	Apartment	Yes
60	4.10852	Gimpo	Private car	5	52	Female	3.000.000 - 5.000.000	Salesman	4	Apartment	Yes
90	28.7741	Gimpo	Private car	2	58	Male	>5.000.000	Office Worker	3	Apartment	Yes
60	12.14	Gimpo	Public transit	5	30	Male	<3.000.000	Salesman	4	Apartment	No
65	11.3559	Gimpo	Public transit	8	53	Female	<3.000.000	Service Worker	3	Apartment	No
80	24.3683	Gimpo	Private car	2	31	Male	>5.000.000	Others	2	Apartment	Yes
20	4.10852	Gimpo	Private car	2	49	Male	3.000.000 - 5.000.000	Service Worker	3	Apartment	Yes
60	4.10852	Gimpo	Public transit	5	28	Male	<3.000.000	Office Worker	3	Apartment	Yes
45	4.10852	Gimpo	Public transit	3	40	Female	<3.000.000	Service Worker	4	Apartment	Yes
20	2.10689	Gimpo	Private car	20	69	Male	<3.000.000	Office Worker	3	Single-family housing	Yes
20	2.10689	Gimpo	Private car	20	58	Female	<3.000.000	Salesman	3	Single-family housing	Yes
40	15.4763	Gimpo	Private car	5	41	Male	>5.000.000	Specialized skill	3	Apartment	Yes
60	16.2088	Gimpo	Private car	2	61	Male	<3.000.000	Manual worker	3	Apartment	Yes
40	20.0465	Gimpo	Private car	3	58	Male	<3.000.000	Service Worker	3	Apartment	Yes
40	20.0465	Gimpo	Private car	3	56	Female	<3.000.000	Service Worker	3	Apartment	Yes
150	20.8102	Gimpo	Private car	10	51	Male	>5.000.000	Salesman	4	Single-family housing	Yes
60	15.0946	Gimpo	Private car	10	57	Male	>5.000.000	Office Worker	2	Apartment	Yes
50	21.7482	Gimpo	Private car	10	31	Male	<3.000.000	Office Worker	4	Apartment	No
60	17.7866	Gimpo	Private car	3	44	Male	3.000.000 - 5.000.000	Office Worker	3	Apartment	Yes
60	16.2088	Gimpo	Private car	1	63	Male	<3.000.000	Service Worker	2	Apartment	No
30	11.3559	Gimpo	Private car	8	59	Male	<3.000.000	Manual worker	4	Apartment	Yes
30	12.9275	Gimpo	Private car	7	49	Male	3.000.000 - 5.000.000	Manual worker	5	Apartment	Yes
50	27.4724	Gimpo	Private car	5	41	Female	<3.000.000	Office Worker	5	Apartment	Yes
60	14.5236	Gimpo	Private car	5	54	Male	3.000.000 - 5.000.000	Office Worker	5	Apartment	Yes
40	26.3375	Gimpo	Private car	12	51	Male	3.000.000 - 5.000.000	Salesman	3	Apartment	Yes
100	29.6502	Gimpo	Public transit	5	32	Female	3.000.000 - 5.000.000	Office Worker	3	Apartment	Yes
50	20.1138	Gimpo	Private car	5	60	Male	3.000.000 - 5.000.000	Service Worker	3	Apartment	Yes
30	18.5809	Gimpo	Private car	8	45	Male	<3.000.000	Manual worker	3	Row house | Villa	Yes
30	19.3068	Gimpo	Private car	7	53	Male	<3.000.000	Manual worker	3	Row house | Villa	Yes
60	31.1352	Gimpo	Private car	5	56	Male	>5.000.000	Office Worker	3	Multi-family housing	Yes
30	26.1718	Gimpo	Private car	5	45	Female	>5.000.000	Specialized skill	4	Single-family housing	Yes
60	20.7287	Gimpo	Private car	5	60	Male	>5.000.000	Manual worker	4	Apartment	Yes
30	24.3221	Gimpo	Private car	3	36	Female	>5.000.000	Specialized skill	3	Apartment	Yes
45	32.9812	Gimpo	Public transit	4	30	Female	<3.000.000	Service Worker	2	Multi-family housing	No
60	37.9078	Gimpo	Private car	5	48	Male	>5.000.000	Office Worker	4	Row house | Villa	Yes
60	28.7435	Gimpo	Private car	10	54	Male	3.000.000 - 5.000.000	Salesman	3	Multi-family housing	Yes
70	27.6954	Gimpo	Private car	10	60	Male	<3.000.000	Manual worker	3	Multi-family housing	Yes
30	19.418	Gimpo	Private car	3	62	Male	<3.000.000	Manual worker	2	Single-family housing	Yes
40	22.3509	Gimpo	Private car	15	56	Male	3.000.000 - 5.000.000	Service Worker	2	Apartment	Yes
40	22.3509	Gimpo	Private car	15	51	Female	3.000.000 - 5.000.000	Service Worker	2	Apartment	Yes
45	22.3509	Gimpo	Private car	3	56	Male	<3.000.000	Salesman	2	Apartment	Yes
45	22.3509	Gimpo	Private car	3	51	Female	<3.000.000	Salesman	2	Apartment	Yes
74	21.8953	Gimpo	Public transit	15	24	Male	>5.000.000	Service Worker	4	Row house | Villa	Yes
35	2.99013	Gimpo	Public transit	5	46	Female	3.000.000 - 5.000.000	Salesman	3	Apartment	Yes
20	10.9736	Gimpo	Private car	10	34	Male	3.000.000 - 5.000.000	Salesman	3	Apartment	Yes
30	10.9736	Gimpo	Private car	2	36	Male	>5.000.000	Salesman	3	Apartment	Yes
75	8.54577	Gimpo	walk and cycling	5	54	Male	>5.000.000	Manual worker	3	Apartment	Yes
30	10.5925	Gimpo	Private car	10	57	Male	>5.000.000	Salesman	2	Single-family housing	Yes
75	10.5925	Gimpo	Public transit	10	55	Female	>5.000.000	Salesman	2	Single-family housing	Yes
30	10.5925	Gimpo	Private car	5	53	Male	<3.000.000	Office Worker	4	Single-family housing	Yes
85	17.4489	Gimpo	Public transit	8	46	Male	<3.000.000	Manual worker	3	Apartment	No
40	17.4489	Gimpo	Private car	1	33	Male	3.000.000 - 5.000.000	Office Worker	4	Apartment	Yes
50	6.15937	Gimpo	Public transit	6	29	Female	3.000.000 - 5.000.000	Salesman	4	Apartment	Yes
50	2.99013	Gimpo	Public transit	5	33	Female	<3.000.000	Service Worker	2	Single-family housing	Yes
40	2.99013	Gimpo	Private car	5	57	Male	3.000.000 - 5.000.000	Manual worker	3	Single-family housing	Yes
20	2.99013	Gimpo	Private car	5	44	Female	3.000.000 - 5.000.000	Salesman	3	Single-family housing	Yes
30	2.99013	Gimpo	Private car	5	58	Male	3.000.000 - 5.000.000	Service Worker	5	Single-family housing	Yes
20	2.99013	Gimpo	Private car	5	56	Female	3.000.000 - 5.000.000	Service Worker	5	Single-family housing	Yes
60	8.56275	Gimpo	Public transit	5	66	Female	<3.000.000	Manual worker	1	Apartment	No
45	5.56107	Gimpo	Public transit	1	67	Female	<3.000.000	Manual worker	1	Apartment	No
80	6.15937	Gimpo	Public transit	8	44	Female	>5.000.000	Specialized skill	4	Apartment	Yes
20	6.15937	Gimpo	Private car	7	66	Male	<3.000.000	Others	2	Apartment	Yes
20	6.15937	Gimpo	Private car	7	63	Female	<3.000.000	Others	2	Apartment	Yes
60	6.15937	Gimpo	Public transit	6	66	Male	<3.000.000	Service Worker	2	Apartment	No
30	17.4489	Gimpo	Private car	5	50	Male	3.000.000 - 5.000.000	Office Worker	4	Apartment	Yes
30	4.03434	Gimpo	other	4	64	Female	<3.000.000	Salesman	2	Apartment	No
20	4.03434	Gimpo	other	4	65	Male	<3.000.000	Salesman	2	Apartment	No
60	4.03434	Gimpo	Public transit	3	46	Female	3.000.000 - 5.000.000	Office Worker	4	Apartment	Yes
35	4.03434	Gimpo	walk and cycling	4	44	Female	3.000.000 - 5.000.000	Salesman	2	Apartment	Yes
55	5.56107	Gimpo	Public transit	8	51	Male	3.000.000 - 5.000.000	Office Worker	4	Apartment	Yes
50	4.03434	Gimpo	Public transit	10	46	Female	<3.000.000	Manual worker	1	Row house | Villa	Yes
15	4.03434	Gimpo	Private car	10	37	Female	3.000.000 - 5.000.000	Salesman	3	Row house | Villa	Yes
15	4.03434	Gimpo	Private car	10	42	Male	3.000.000 - 5.000.000	Salesman	3	Row house | Villa	Yes
99	4.03434	Gimpo	Public transit	4	55	Male	3.000.000 - 5.000.000	Salesman	1	Apartment	Yes
25	4.03434	Gimpo	Private car	4	58	Male	<3.000.000	Manual worker	1	Apartment	Yes
15	4.03434	Gimpo	Private car	4	45	Male	3.000.000 - 5.000.000	Salesman	2	Apartment	Yes
15	4.03434	Gimpo	Private car	4	52	Male	<3.000.000	Manual worker	3	Apartment	Yes
25	6.15937	Gimpo	Private car	4	47	Male	<3.000.000	Manual worker	2	Multi-family housing	Yes
70	6.15937	Gimpo	Public transit	4	46	Female	<3.000.000	Office Worker	2	Multi-family housing	Yes
20	6.15937	Gimpo	Private car	4	47	Male	<3.000.000	Office Worker	3	Multi-family housing	Yes
20	4.03434	Gimpo	Private car	2	53	Male	<3.000.000	Manual worker	2	Multi-family housing	Yes
24	4.03434	Gimpo	Private car	3	37	Male	<3.000.000	Service Worker	2	Multi-family housing	Yes
24	4.03434	Gimpo	Private car	3	33	Female	<3.000.000	Service Worker	2	Multi-family housing	Yes
34	4.03434	Gimpo	Public transit	2	56	Female	<3.000.000	Salesman	1	Multi-family housing	No
50	4.03434	Gimpo	Public transit	2	61	Female	<3.000.000	Service Worker	1	Multi-family housing	No
105	18.1266	Gimpo	Public transit	5	31	Male	3.000.000 - 5.000.000	Manual worker	4	Multi-family housing	No
75	8.56275	Gimpo	Public transit	2	56	Female	<3.000.000	Manual worker	2	Apartment	No
30	8.56275	Gimpo	Private car	6	58	Male	3.000.000 - 5.000.000	Service Worker	2	Row house | Villa	Yes
40	8.56275	Gimpo	Private car	6	57	Female	3.000.000 - 5.000.000	Service Worker	2	Row house | Villa	Yes
50	8.56275	Gimpo	walk and cycling	6	29	Male	<3.000.000	Salesman	2	Row house | Villa	No
60	8.56275	Gimpo	Public transit	6	44	Female	<3.000.000	Service Worker	4	Row house | Villa	No
90	8.56275	Gimpo	Public transit	2	56	Female	<3.000.000	Service Worker	1	Apartment	No
40	8.56275	Gimpo	Public transit	5	63	Male	<3.000.000	Manual worker	2	Single-family housing	No
70	43.5018	Gimpo	Private car	4	48	Male	3.000.000 - 5.000.000	Manual worker	4	Apartment	Yes
60	15.784	Gimpo	Private car	5	32	Male	3.000.000 - 5.000.000	Office Worker	4	Row house | Villa	Yes
40	17.5043	Gimpo	other	2	44	Male	<3.000.000	Manual worker	4	Multi-family housing	Yes
50	40.5731	Gimpo	Private car	2	50	Female	>5.000.000	Service Worker	3	Apartment	Yes
50	40.5731	Gimpo	other	2	51	Male	>5.000.000	Service Worker	3	Apartment	Yes
15	6.87103	Gimpo	Private car	3	43	Male	>5.000.000	Office Worker	3	Apartment	Yes
30	8.82578	Gimpo	other	5	28	Male	3.000.000 - 5.000.000	Manual worker	4	Single-family housing	Yes
60	21.9632	Gimpo	Private car	7	55	Male	>5.000.000	Manual worker	4	Row house | Villa	Yes
60	53.4685	Gimpo	Private car	5	41	Male	3.000.000 - 5.000.000	Office Worker	4	Apartment	Yes
30	23.3614	Gimpo	Private car	3	50	Male	<3.000.000	Salesman	2	Row house | Villa	Yes
100	10.8063	Gimpo	Public transit	5	55	Male	>5.000.000	Office Worker	3	Apartment	Yes
145	54.013	Gimpo	Public transit	5	48	Male	<3.000.000	Manual worker	3	Apartment	No
15	6.15937	Gimpo	Private car	10	55	Male	3.000.000 - 5.000.000	Office Worker	3	Apartment	Yes
30	6.15937	Gimpo	Private car	5	34	Male	>5.000.000	Service Worker	3	Apartment	Yes
80	11.457	Gimpo	Public transit	3	54	Male	<3.000.000	Office Worker	2	Single-family housing	No
20	4.03434	Gimpo	Private car	5	54	Female	<3.000.000	Manual worker	2	Apartment	Yes
25	8.82578	Gimpo	Private car	7	53	Male	<3.000.000	Office Worker	2	Apartment	Yes
15	2.99013	Gimpo	walk and cycling	5	39	Male	3.000.000 - 5.000.000	Office Worker	4	Apartment	Yes
20	5.56107	Gimpo	Private car	5	43	Female	<3.000.000	Office Worker	3	Row house | Villa	Yes
25	6.15937	Gimpo	Private car	5	41	Male	3.000.000 - 5.000.000	Office Worker	3	Apartment	Yes
30	6.15937	Gimpo	Private car	5	34	Female	3.000.000 - 5.000.000	Office Worker	4	Apartment	Yes
20	6.15937	Gimpo	Private car	10	43	Female	>5.000.000	Office Worker	4	Apartment	Yes
35	2.99013	Gimpo	Private car	3	62	Male	<3.000.000	Specialized skill	2	Apartment	Yes
20	4.03434	Gimpo	Private car	5	38	Female	>5.000.000	Office Worker	3	Apartment	Yes
60	4.03434	Gimpo	Private car	15	49	Female	>5.000.000	Manual worker	4	Apartment	Yes
45	5.56107	Gimpo	walk and cycling	5	49	Female	>5.000.000	Salesman	3	Apartment	No
50	9.07729	Gimpo	Private car	10	37	Male	>5.000.000	Office Worker	3	Apartment	Yes
20	4.03434	Gimpo	Private car	5	56	Male	3.000.000 - 5.000.000	Others	4	Apartment	Yes
20	4.03434	Gimpo	Private car	5	52	Female	3.000.000 - 5.000.000	Others	4	Apartment	Yes
130	20.891	Gimpo	Public transit	6	74	Male	<3.000.000	Manual worker	2	Apartment	No
15	6.15937	Gimpo	Private car	5	48	Male	<3.000.000	Office Worker	4	Apartment	Yes
40	18.1266	Gimpo	Private car	3	28	Female	>5.000.000	Office Worker	3	Apartment	Yes
47	25.2718	Gimpo	Private car	5	48	Male	3.000.000 - 5.000.000	Office Worker	4	Apartment	Yes
110	20.6838	Gimpo	Public transit	6	28	Female	3.000.000 - 5.000.000	Office Worker	5	Apartment	No
30	15.784	Gimpo	Private car	5	38	Male	3.000.000 - 5.000.000	Manual worker	3	Single-family housing	Yes
80	8.82578	Gimpo	Public transit	15	23	Female	3.000.000 - 5.000.000	Office Worker	6	Single-family housing	Yes
30	5.56107	Gimpo	Public transit	5	55	Male	<3.000.000	Salesman	1	Row house | Villa	No
20	6.87103	Gimpo	Private car	3	62	Male	3.000.000 - 5.000.000	Specialized skill	2	Row house | Villa	Yes
15	4.03434	Gimpo	Private car	5	40	Male	<3.000.000	Specialized skill	1	Apartment	Yes
95	8.56275	Gimpo	Public transit	10	35	Male	<3.000.000	Salesman	3	Single-family housing	No
18	6.15937	Gimpo	Private car	10	50	Male	>5.000.000	Service Worker	4	Apartment	Yes
18	6.15937	Gimpo	Private car	10	46	Female	>5.000.000	Service Worker	4	Apartment	Yes
18	6.15937	Gimpo	Private car	5	59	Male	>5.000.000	Office Worker	3	Apartment	Yes
70	35.4312	Gimpo	Private car	8	50	Male	>5.000.000	Manual worker	5	Row house | Villa	Yes
85	5.56107	Gimpo	Public transit	5	66	Male	>5.000.000	Office Worker	4	Apartment	Yes
55	5.56107	Gimpo	walk and cycling	5	61	Male	<3.000.000	Service Worker	1	Apartment	No
15	4.03434	Gimpo	Public transit	5	60	Female	<3.000.000	Manual worker	1	Apartment	No
75	6.15937	Gimpo	Public transit	3	42	Female	>5.000.000	Salesman	3	Apartment	Yes
70	6.15937	Gimpo	Public transit	4	37	Male	<3.000.000	Service Worker	3	Apartment	No

## Sheet: Outflow commuter
Com_time	Com_Dis	Type_NT	Mode_choice	Acc_to_Bus	Age	Gender	Income	Job	HH_members	housing_type	Vehicle_OWN
60	20.9778	Pangyo	Private car	3	49	Female	3.000.000 - 5.000.000	Office Worker	3	Apartment	Yes
50	21.9198	Pangyo	Private car	2	49	Male	>5.000.000	Office Worker	5	Apartment	Yes
20	5.25766	Pangyo	Private car	5	45	Male	>5.000.000	Office Worker	4	Apartment	Yes
30	10.0727	Pangyo	Private car	3	48	Male	>5.000.000	Office Worker	4	Apartment	Yes
50	8.89533	Pangyo	Public transit	3	48	Female	>5.000.000	Specialized skill	4	Apartment	Yes
100	13.0815	Pangyo	Public transit	1	50	Male	>5.000.000	Office Worker	4	Apartment	Yes
60	24.3887	Pangyo	Public transit	1	48	Female	>5.000.000	Office Worker	4	Apartment	Yes
50	15.721	Pangyo	Public transit	2	48	Female	3.000.000 - 5.000.000	Office Worker	3	Single-family housing	No
30	12.8402	Pangyo	Private car	2	51	Male	>5.000.000	Specialized skill	5	Apartment	Yes
170	18.9694	Pangyo	Public transit	4	54	Male	3.000.000 - 5.000.000	Office Worker	4	Apartment	Yes
20	5.78128	Pangyo	Public transit	3	53	Male	3.000.000 - 5.000.000	Office Worker	5	Apartment	Yes
30	3.43457	Pangyo	Private car	2	48	Female	>5.000.000	Specialized skill	3	Apartment	Yes
30	11.0609	Pangyo	Private car	5	38	Male	<3.000.000	Office Worker	4	Apartment	Yes
60	32.9109	Pangyo	Private car	5	53	Male	<3.000.000	Office Worker	3	Apartment	Yes
90	13.0815	Pangyo	Private car	5	34	Male	3.000.000 - 5.000.000	Office Worker	3	Apartment	Yes
60	13.8655	Pangyo	walk and cycling and cycling	5	30	Male	3.000.000 - 5.000.000	Office Worker	2	Apartment	Yes
30	13.8655	Pangyo	Private car	5	31	Female	3.000.000 - 5.000.000	Service Worker	2	Apartment	Yes
30	16.5784	Pangyo	Private car	5	40	Male	3.000.000 - 5.000.000	Office Worker	3	Apartment	Yes
60	14.4662	Pangyo	Public transit	5	29	Male	<3.000.000	Office Worker	3	Apartment	No
40	15.9885	Pangyo	Private car	5	32	Male	3.000.000 - 5.000.000	Office Worker	3	Apartment	Yes
35	15.9885	Pangyo	Private car	5	32	Female	3.000.000 - 5.000.000	Service Worker	3	Apartment	Yes
60	19.476	Pangyo	Private car	5	41	Male	>5.000.000	Others	2	Apartment	Yes
60	19.476	Pangyo	Private car	5	35	Female	>5.000.000	Others	2	Apartment	Yes
50	17.0661	Pangyo	Private car	5	51	Male	3.000.000 - 5.000.000	Others	2	Apartment	Yes
40	14.8582	Pangyo	Private car	5	62	Male	>5.000.000	Specialized skill	2	Apartment	Yes
40	12.5751	Pangyo	Private car	5	53	Male	3.000.000 - 5.000.000	Office Worker	3	Apartment	Yes
30	13.8655	Pangyo	Private car	5	30	Male	3.000.000 - 5.000.000	Office Worker	3	Apartment	Yes
20	4.75262	Pangyo	Private car	5	49	Male	3.000.000 - 5.000.000	Service Worker	3	Apartment	Yes
30	3.7235	Pangyo	Public transit	1	21	Male	<3.000.000	Others	2	Row house | Villa	Yes
60	13.8259	Pangyo	Private car	5	51	Male	>5.000.000	Office Worker	2	Apartment	Yes
30	7.59382	Pangyo	Private car	5	46	Female	>5.000.000	Office Worker	2	Apartment	Yes
110	3.43457	Pangyo	Public transit	1	24	Male	>5.000.000	Others	3	Apartment	Yes
30	13.2311	Pangyo	Private car	1	56	Male	>5.000.000	Office Worker	3	Apartment	Yes
70	17.2651	Pangyo	Private car	3	53	Male	3.000.000 - 5.000.000	Salesman	5	Apartment	Yes
15	7.59382	Pangyo	other	5	46	Female	>5.000.000	Specialized skill	4	Apartment	Yes
30	7.59382	Pangyo	Public transit	5	23	Male	>5.000.000	Specialized skill	4	Apartment	Yes
40	15.0707	Pangyo	Private car	5	51	Male	>5.000.000	Specialized skill	4	Apartment	Yes
30	5.48806	Pangyo	Private car	5	43	Male	3.000.000 - 5.000.000	Manual worker	3	Apartment	Yes
20	6.7475	Pangyo	Private car	2	51	Male	>5.000.000	Office Worker	2	Apartment	Yes
40	11.0609	Pangyo	Private car	5	52	Male	3.000.000 - 5.000.000	Others	3	Apartment	Yes
40	11.4355	Pangyo	Private car	1	48	Male	3.000.000 - 5.000.000	Office Worker	3	Apartment	Yes
60	14.2225	Pangyo	Private car	3	39	Male	3.000.000 - 5.000.000	Salesman	3	Apartment	Yes
60	11.4355	Pangyo	Private car	5	59	Female	<3.000.000	Specialized skill	3	Apartment	Yes
25	4.75262	Pangyo	Private car	5	49	Female	<3.000.000	Office Worker	1	Apartment	Yes
105	5.92785	Pangyo	Public transit	2	58	Male	3.000.000 - 5.000.000	Office Worker	2	Apartment	Yes
20	5.92785	Pangyo	walk and cycling and cycling	2	58	Female	3.000.000 - 5.000.000	Office Worker	2	Apartment	Yes
60	3.7235	Pangyo	Private car	2	46	Male	3.000.000 - 5.000.000	Others	3	Apartment	Yes
20	3.36914	Pangyo	walk and cycling and cycling	1	45	Male	3.000.000 - 5.000.000	Service Worker	4	Apartment	Yes
30	14.4662	Pangyo	Public transit	1	53	Male	>5.000.000	Specialized skill	3	Apartment	Yes
70	23.21	Pangyo	walk and cycling and cycling	3	60	Female	>5.000.000	Office Worker	4	Apartment	Yes
60	3.7235	Pangyo	walk and cycling and cycling	3	27	Female	>5.000.000	Office Worker	4	Apartment	Yes
30	65.0567	Pangyo	Private car	3	44	Male	3.000.000 - 5.000.000	Manual worker	4	Apartment	Yes
20	29.2401	Pangyo	Private car	5	44	Male	3.000.000 - 5.000.000	Office Worker	3	Apartment	Yes
30	12.5646	Pangyo	Private car	5	55	Male	3.000.000 - 5.000.000	Office Worker	3	Apartment	Yes
60	21.4754	Pangyo	Public transit	5	35	Male	3.000.000 - 5.000.000	Office Worker	3	Apartment	Yes
60	10.0727	Pangyo	Public transit	3	30	Female	3.000.000 - 5.000.000	Specialized skill	3	Apartment	No
40	10.0727	Pangyo	Private car	3	58	Male	3.000.000 - 5.000.000	Specialized skill	3	Apartment	No
30	13.8655	Pangyo	Private car	5	51	Female	3.000.000 - 5.000.000	Office Worker	4	Apartment	Yes
130	25.4203	Pangyo	walk and cycling and cycling	5	25	Female	3.000.000 - 5.000.000	Office Worker	4	Apartment	Yes
20	3.7235	Pangyo	Public transit	5	64	Female	<3.000.000	Specialized skill	1	Apartment	No
70	10.4241	Pangyo	Private car	2	53	Male	>5.000.000	Office Worker	2	Apartment	Yes
50	57.4696	Pangyo	Private car	1	52	Male	>5.000.000	Office Worker	3	Apartment	Yes
40	15.0501	Pangyo	Private car	3	42	Male	3.000.000 - 5.000.000	Office Worker	3	Apartment	Yes
20	4.50053	Pangyo	Private car	3	43	Female	3.000.000 - 5.000.000	Office Worker	3	Apartment	Yes
30	3.43457	Pangyo	Public transit	2	27	Female	>5.000.000	Office Worker	5	Apartment	Yes
60	38.4976	Pangyo	Private car	1	37	Male	3.000.000 - 5.000.000	Specialized skill	4	Row house | Villa	Yes
60	21.6296	Pangyo	Private car	2	47	Male	>5.000.000	Office Worker	4	Apartment	Yes
30	13.8259	Pangyo	Private car	10	48	Male	3.000.000 - 5.000.000	Office Worker	5	Apartment	Yes
40	15.6809	Pangyo	Private car	3	38	Male	>5.000.000	Office Worker	3	Apartment	Yes
80	25.0495	Pangyo	Private car	2	55	Male	>5.000.000	Office Worker	4	Single-family housing	Yes
70	12.0825	Pangyo	Public transit	5	43	Male	>5.000.000	Office Worker	3	Apartment	Yes
30	3.43457	Pangyo	Public transit	3	67	Female	<3.000.000	Service Worker	1	Apartment	No
45	9.10321	Pangyo	Private car	3	50	Female	>5.000.000	Office Worker	3	Apartment	Yes
55	3.43457	Pangyo	Public transit	3	27	Male	>5.000.000	Office Worker	3	Apartment	Yes
30	4.36732	Pangyo	Private car	3	26	Female	3.000.000 - 5.000.000	Office Worker	3	Apartment	Yes
30	5.92785	Pangyo	Private car	3	40	Female	<3.000.000	Office Worker	4	Apartment	Yes
20	3.7235	Pangyo	Public transit	1	50	Female	>5.000.000	Service Worker	1	Apartment	No
50	13.8259	Pangyo	Private car	5	45	Male	>5.000.000	Salesman	4	Apartment	Yes
35	5.25766	Pangyo	Private car	5	45	Female	>5.000.000	Specialized skill	4	Apartment	Yes
15	3.43457	Pangyo	Private car	2	46	Female	>5.000.000	Office Worker	3	Apartment	Yes
15	5.80752	Pangyo	Private car	2	51	Male	>5.000.000	Office Worker	3	Apartment	Yes
15	3.36914	Pangyo	Private car	3	49	Female	<3.000.000	Office Worker	1	Apartment	Yes
50	3.81134	Pangyo	Private car	5	48	Male	>5.000.000	Salesman	3	Apartment	Yes
60	15.6809	Pangyo	Public transit	10	27	Male	<3.000.000	Office Worker	3	Apartment	Yes
20	5.80752	Pangyo	Private car	10	59	Male	<3.000.000	Office Worker	3	Apartment	Yes
35	3.43457	Pangyo	Private car	10	41	Male	>5.000.000	Salesman	3	Apartment	Yes
45	46.0384	Pangyo	Public transit	2	25	Female	>5.000.000	Specialized skill	3	Apartment	Yes
45	20.0245	Pangyo	Public transit	2	56	Male	>5.000.000	Service Worker	3	Apartment	Yes
75	13.9005	Pangyo	Private car	3	57	Male	3.000.000 - 5.000.000	Specialized skill	2	Apartment	Yes
60	10.9625	Pangyo	walk and cycling and cycling	3	28	Male	>5.000.000	Office Worker	3	Apartment	Yes
30	5.25766	Pangyo	Private car	1	57	Male	<3.000.000	Manual worker	1	Apartment	Yes
30	5.25766	Pangyo	Public transit	2	49	Female	<3.000.000	Service Worker	3	Apartment	No
30	5.25766	Pangyo	Private car	5	60	Male	3.000.000 - 5.000.000	Others	3	Others	Yes
15	4.75262	Pangyo	walk and cycling and cycling	5	26	Male	3.000.000 - 5.000.000	Others	3	Others	Yes
30	4.75262	Pangyo	Public transit	2	54	Female	<3.000.000	Manual worker	2	Apartment	No
70	4.75262	Pangyo	walk and cycling and cycling	3	40	Female	<3.000.000	Service Worker	2	Apartment	No
40	3.43457	Pangyo	Private car	2	33	Female	>5.000.000	Office Worker	4	Apartment	Yes
30	17.2651	Pangyo	Public transit	2	36	Male	>5.000.000	Office Worker	4	Apartment	Yes
140	38.682	Pangyo	Public transit	2	52	Male	3.000.000 - 5.000.000	Office Worker	1	Apartment	Yes
80	27.2134	Pangyo	walk and cycling and cycling	3	48	Male	>5.000.000	Specialized skill	5	Apartment	Yes
110	28.3137	Pangyo	Private car	3	48	Female	>5.000.000	Specialized skill	5	Apartment	Yes
20	3.43457	Pangyo	Private car	2	40	Male	3.000.000 - 5.000.000	Office Worker	4	Apartment	Yes
60	25.088	Pangyo	Private car	5	49	Male	>5.000.000	Specialized skill	3	Apartment	Yes
20	3.81134	Pangyo	Private car	10	39	Male	3.000.000 - 5.000.000	Office Worker	1	Others	Yes
50	18.7547	Pangyo	Private car	5	24	Female	>5.000.000	Office Worker	3	Apartment	Yes
60	23.21	Pangyo	Public transit	5	51	Male	>5.000.000	Office Worker	3	Apartment	Yes
110	57.4696	Pangyo	Public transit	3	33	Male	3.000.000 - 5.000.000	Others	3	Apartment	Yes
30	3.7235	Pangyo	Private car	2	45	Male	>5.000.000	Salesman	4	Apartment	Yes
60	15.5751	Pangyo	Private car	10	50	Male	>5.000.000	Office Worker	4	Apartment	Yes
57	21.0301	Pangyo	Public transit	10	48	Female	>5.000.000	Office Worker	4	Apartment	Yes
60	12.8402	Pangyo	Private car	13	47	Male	>5.000.000	Specialized skill	2	Others	Yes
30	15.4738	Pangyo	Private car	13	47	Female	>5.000.000	Office Worker	2	Others	Yes
40	11.1297	Pangyo	Public transit	5	44	Male	>5.000.000	Office Worker	4	Multi-family housing	Yes
145	38.682	Pangyo	Public transit	5	52	Male	3.000.000 - 5.000.000	Office Worker	1	Apartment	Yes
60	14.9036	Pangyo	Public transit	10	22	Male	3.000.000 - 5.000.000	Service Worker	3	Single-family housing	No
40	43.6477	Pangyo	Public transit	2	30	Female	>5.000.000	Office Worker	4	Apartment	Yes
40	23.1419	Pangyo	Public transit	2	25	Male	>5.000.000	Office Worker	4	Apartment	Yes
90	27.2134	Pangyo	walk and cycling and cycling	5	48	Male	>5.000.000	Specialized skill	5	Apartment	Yes
90	29.2729	Pangyo	walk and cycling and cycling	5	48	Female	>5.000.000	Specialized skill	5	Apartment	Yes
25	3.36914	Pangyo	Private car	5	65	Male	>5.000.000	Office Worker	3	Apartment	Yes
70	5.48806	Pangyo	Private car	5	74	Male	>5.000.000	Salesman	2	Apartment	Yes
60	43.6477	Pangyo	Public transit	2	30	Female	>5.000.000	Office Worker	4	Apartment	Yes
40	23.1419	Pangyo	Public transit	2	25	Female	>5.000.000	Office Worker	4	Apartment	Yes
30	3.7235	Pangyo	Public transit	7	51	Male	3.000.000 - 5.000.000	Salesman	2	Apartment	Yes
70	23.1468	Pangyo	Public transit	2	35	Male	>5.000.000	Office Worker	2	Apartment	Yes
50	20.1264	Pangyo	Private car	4	54	Male	>5.000.000	Office Worker	3	Apartment	Yes
45	14.4662	Pangyo	Public transit	4	30	Female	>5.000.000	Office Worker	3	Apartment	Yes
70	20.9778	Pangyo	walk and cycling and cycling	10	58	Male	>5.000.000	Office Worker	4	Apartment	Yes
63	20.759	Pangyo	walk and cycling and cycling	10	31	Female	>5.000.000	Office Worker	4	Apartment	Yes
20	5.80752	Pangyo	Public transit	5	47	Female	>5.000.000	Salesman	2	Apartment	Yes
15	3.43457	Pangyo	walk and cycling and cycling	5	48	Male	<3.000.000	Service Worker	1	Apartment	Yes
15	3.7235	Pangyo	Private car	5	31	Male	>5.000.000	Office Worker	4	Apartment	Yes
50	13.8259	Pangyo	Private car	2	39	Male	>5.000.000	Office Worker	3	Apartment	Yes
52	4.75262	Pangyo	Public transit	10	29	Male	>5.000.000	Office Worker	4	Apartment	Yes
69	4.75262	Pangyo	Public transit	10	27	Female	>5.000.000	Office Worker	4	Apartment	Yes
20	3.7235	Pangyo	walk and cycling and cycling	6	27	Male	<3.000.000	Specialized skill	1	Apartment	Yes
20	5.80752	Pangyo	Public transit	5	40	Female	>5.000.000	Service Worker	3	Apartment	Yes
30	5.48806	Pangyo	Public transit	5	45	Male	>5.000.000	Office Worker	3	Apartment	Yes
65	13.8259	Pangyo	Public transit	5	39	Female	>5.000.000	Office Worker	1	Apartment	Yes
42	4.75262	Pangyo	Private car	5	46	Male	>5.000.000	Office Worker	4	Apartment	Yes
30	13.8655	Pangyo	Private car	5	47	Male	>5.000.000	Office Worker	3	Apartment	Yes
100	38.682	Pangyo	Public transit	5	52	Male	3.000.000 - 5.000.000	Office Worker	1	Apartment	Yes
50	28.2719	Pangyo	Private car	5	59	Male	>5.000.000	Office Worker	3	Apartment	Yes
20	3.7235	Pangyo	Private car	5	58	Female	>5.000.000	Specialized skill	2	Apartment	Yes
180	20.9778	Pangyo	Public transit	5	46	Male	3.000.000 - 5.000.000	Salesman	3	Apartment	Yes
60	21.6928	Pangyo	Private car	10	48	Male	>5.000.000	Office Worker	4	Single-family housing	Yes
35	73.0903	Pangyo	Private car	5	49	Male	3.000.000 - 5.000.000	Specialized skill	4	Apartment	Yes
21	3.7235	Pangyo	Public transit	5	48	Female	>5.000.000	Salesman	2	Apartment	Yes
20	3.7235	Pangyo	Private car	5	42	Male	>5.000.000	Office Worker	3	Apartment	Yes
20	3.81134	Pangyo	Public transit	5	48	Male	>5.000.000	Office Worker	4	Apartment	Yes
80	21.9198	Pangyo	Public transit	5	44	Male	>5.000.000	Office Worker	3	Apartment	Yes
25	5.80752	Pangyo	Public transit	5	42	Male	>5.000.000	Office Worker	3	Apartment	Yes
20	5.80752	Pangyo	Public transit	5	38	Female	>5.000.000	Salesman	3	Apartment	Yes
30	5.80752	Pangyo	Private car	10	51	Female	>5.000.000	Salesman	3	Apartment	Yes
30	3.81134	Pangyo	Public transit	10	29	Female	>5.000.000	Specialized skill	3	Apartment	Yes
20	5.25766	Pangyo	Private car	5	45	Male	3.000.000 - 5.000.000	Service Worker	5	Apartment	Yes
30	5.25766	Pangyo	Public transit	5	46	Female	3.000.000 - 5.000.000	Service Worker	5	Apartment	Yes
30	4.75262	Pangyo	Public transit	5	68	Male	3.000.000 - 5.000.000	Manual worker	5	Apartment	Yes
70	10.3089	Pangyo	Public transit	5	44	Male	3.000.000 - 5.000.000	Office Worker	4	Apartment	Yes
70	10.6114	Pangyo	Public transit	5	45	Female	3.000.000 - 5.000.000	Office Worker	4	Apartment	Yes
25	3.7235	Pangyo	Public transit	5	34	Male	<3.000.000	Specialized skill	1	Apartment	Yes
30	4.36732	Pangyo	Public transit	5	40	Female	<3.000.000	Office Worker	1	Apartment	Yes
20	5.92785	Pangyo	Private car	5	34	Male	<3.000.000	Office Worker	3	Apartment	Yes
35	3.43457	Pangyo	Public transit	5	32	Male	<3.000.000	Salesman	3	Apartment	Yes
40	14.4662	Pangyo	Public transit	5	45	Male	<3.000.000	Office Worker	3	Apartment	Yes
30	3.7235	Pangyo	Public transit	5	45	Male	<3.000.000	Office Worker	3	Apartment	Yes
20	5.80752	Pangyo	Public transit	5	43	Female	<3.000.000	Manual worker	3	Apartment	Yes
20	8.89533	Pangyo	Private car	5	43	Male	<3.000.000	Office Worker	3	Apartment	Yes
15	3.81134	Pangyo	Public transit	5	38	Male	3.000.000 - 5.000.000	Office Worker	2	Apartment	Yes
20	3.7235	Pangyo	Private car	5	37	Female	3.000.000 - 5.000.000	Service Worker	2	Apartment	Yes
20	3.7235	Pangyo	Private car	5	45	Male	3.000.000 - 5.000.000	Office Worker	3	Apartment	Yes
35	5.48806	Pangyo	Public transit	5	49	Male	3.000.000 - 5.000.000	Specialized skill	4	Apartment	Yes
70	21.9198	Pangyo	Private car	5	43	Male	3.000.000 - 5.000.000	Office Worker	4	Apartment	Yes
30	4.75262	Pangyo	Public transit	5	35	Male	<3.000.000	Manual worker	3	Apartment	Yes
30	3.7235	Pangyo	Public transit	5	35	Female	<3.000.000	Office Worker	1	Apartment	Yes
80	23.1468	Pangyo	Private car	5	37	Male	<3.000.000	Office Worker	1	Apartment	Yes
60	12.8402	Pangyo	Public transit	5	59	Male	>5.000.000	Manual worker	2	Apartment	Yes
20	5.80752	Pangyo	Private car	5	54	Male	<3.000.000	Service Worker	2	Apartment	Yes
20	5.80752	Pangyo	Private car	5	55	Female	<3.000.000	Service Worker	2	Apartment	Yes
15	5.80752	Pangyo	Private car	5	45	Male	<3.000.000	Service Worker	2	Apartment	Yes
15	5.25766	Pangyo	other	5	56	Male	<3.000.000	Manual worker	3	Apartment	Yes
30	15.818	Pangyo	Private car	5	42	Male	>5.000.000	Service Worker	1	Apartment	Yes
20	5.25766	Pangyo	Private car	5	53	Male	<3.000.000	Manual worker	3	Apartment	Yes
20	5.80752	Pangyo	Public transit	5	46	Female	3.000.000 - 5.000.000	Service Worker	2	Apartment	Yes
30	8.89533	Pangyo	Private car	5	42	Male	3.000.000 - 5.000.000	Office Worker	2	Apartment	Yes
20	5.80752	Pangyo	Public transit	5	37	Female	3.000.000 - 5.000.000	Office Worker	2	Apartment	Yes
30	8.8903	Pangyo	Private car	5	43	Male	3.000.000 - 5.000.000	Specialized skill	2	Apartment	Yes
30	3.92272	Pangyo	Public transit	5	38	Male	3.000.000 - 5.000.000	Office Worker	2	Apartment	Yes
30	3.43457	Pangyo	Public transit	5	33	Female	3.000.000 - 5.000.000	Office Worker	2	Apartment	Yes
35	15.721	Pangyo	walk and cycling and cycling	5	53	Female	3.000.000 - 5.000.000	Specialized skill	2	Apartment	Yes
25	4.75262	Pangyo	Private car	5	59	Male	3.000.000 - 5.000.000	Specialized skill	3	Apartment	Yes
25	3.36914	Pangyo	Public transit	5	40	Female	3.000.000 - 5.000.000	Office Worker	3	Apartment	Yes
50	12.8402	Pangyo	Private car	5	45	Male	3.000.000 - 5.000.000	Specialized skill	4	Apartment	Yes
20	5.80752	Pangyo	Public transit	5	49	Male	3.000.000 - 5.000.000	Specialized skill	4	Apartment	Yes
20	5.80752	Pangyo	Public transit	5	43	Female	3.000.000 - 5.000.000	Service Worker	4	Apartment	Yes
50	21.9198	Pangyo	Private car	5	37	Male	<3.000.000	Specialized skill	1	Apartment	Yes
20	3.7235	Pangyo	Private car	5	44	Female	<3.000.000	Salesman	1	Apartment	Yes
35	3.7235	Pangyo	Public transit	5	40	Male	<3.000.000	Office Worker	1	Apartment	Yes
30	10.0727	Pangyo	Private car	5	38	Male	<3.000.000	Office Worker	1	Apartment	Yes
50	10.0727	Pangyo	Private car	5	45	Male	<3.000.000	Salesman	3	Apartment	Yes
25	3.43457	Pangyo	Public transit	5	46	Male	<3.000.000	Salesman	3	Apartment	Yes
20	4.75262	Pangyo	Public transit	5	43	Female	<3.000.000	Office Worker	3	Apartment	Yes
20	3.43457	Pangyo	Private car	5	42	Female	<3.000.000	Service Worker	3	Apartment	Yes
20	3.43457	Pangyo	Public transit	5	34	Female	<3.000.000	Office Worker	4	Apartment	Yes
85	13.8259	Pangyo	Public transit	5	37	Male	<3.000.000	Office Worker	4	Apartment	Yes
40	15.4487	Pangyo	Private car	5	59	Male	>5.000.000	Office Worker	4	Apartment	Yes
30	9.10321	Pangyo	Private car	5	59	Male	3.000.000 - 5.000.000	Specialized skill	2	Apartment	Yes
30	10.6114	Pangyo	Private car	5	40	Male	3.000.000 - 5.000.000	Salesman	2	Apartment	Yes
30	10.6114	Pangyo	Private car	5	35	Female	3.000.000 - 5.000.000	Salesman	2	Apartment	Yes
20	3.7235	Pangyo	Public transit	5	38	Male	<3.000.000	Office Worker	1	Apartment	Yes
30	3.7235	Pangyo	Public transit	5	42	Male	<3.000.000	Specialized skill	3	Apartment	Yes
30	10.6114	Pangyo	Private car	5	67	Female	3.000.000 - 5.000.000	Service Worker	2	Apartment	Yes
30	10.5843	Pangyo	Private car	5	57	Male	3.000.000 - 5.000.000	Specialized skill	3	Apartment	Yes
25	5.92785	Pangyo	Private car	5	54	Male	3.000.000 - 5.000.000	Office Worker	3	Apartment	Yes
92	12.5751	Pangyo	Public transit	5	45	Male	>5.000.000	Office Worker	3	Apartment	Yes
30	5.80752	Pangyo	Public transit	5	64	Female	<3.000.000	Manual worker	2	Apartment	No
35	12.8402	Pangyo	Private car	5	38	Male	>5.000.000	Office Worker	3	Apartment	Yes
20	4.75262	Pangyo	Private car	5	34	Female	>5.000.000	Office Worker	3	Apartment	Yes
30	3.43457	Pangyo	Public transit	5	35	Female	3.000.000 - 5.000.000	Others	3	Apartment	Yes
50	5.48806	Pangyo	Private car	5	35	Male	3.000.000 - 5.000.000	Manual worker	3	Apartment	Yes
90	19.6173	Pangyo	Public transit	5	31	Female	>5.000.000	Specialized skill	3	Apartment	Yes
20	10.3271	Pangyo	Private car	5	39	Male	>5.000.000	Others	3	Apartment	Yes
30	3.7235	Pangyo	Public transit	5	65	Male	<3.000.000	Manual worker	2	Apartment	No
30	10.1881	Pangyo	Public transit	5	51	Male	<3.000.000	Salesman	2	Apartment	No
30	10.1881	Pangyo	Public transit	5	48	Female	<3.000.000	Salesman	2	Apartment	No
20	3.43457	Pangyo	Public transit	5	51	Female	<3.000.000	Salesman	3	Apartment	No
70	4.75262	Pangyo	Public transit	5	40	Female	<3.000.000	Office Worker	3	Apartment	No
20	3.43457	Pangyo	Private car	5	59	Male	>5.000.000	Salesman	2	Apartment	Yes
20	3.43457	Pangyo	Private car	5	56	Female	>5.000.000	Salesman	2	Apartment	Yes
55	4.75262	Pangyo	walk and cycling and cycling	5	35	Female	>5.000.000	Office Worker	4	Apartment	Yes
65	4.75262	Pangyo	Public transit	5	32	Male	>5.000.000	Office Worker	4	Apartment	Yes
30	5.25766	Pangyo	Public transit	5	41	Male	<3.000.000	Office Worker	3	Apartment	No
20	5.80752	Pangyo	Public transit	5	39	Female	<3.000.000	Salesman	3	Apartment	No
60	14.2351	Pangyo	Public transit	5	39	Male	3.000.000 - 5.000.000	Office Worker	2	Apartment	No
30	4.75262	Pangyo	Private car	5	46	Male	>5.000.000	Service Worker	4	Apartment	Yes
30	3.7235	Pangyo	Private car	4	39	Male	3.000.000 - 5.000.000	Office Worker	1	Apartment	Yes
15	3.7235	Pangyo	Private car	2	30	Male	3.000.000 - 5.000.000	Service Worker	1	Apartment	Yes
30	11.4476	Pangyo	Private car	3	59	Male	>5.000.000	Salesman	3	Apartment	Yes
50	4.75262	Pangyo	Public transit	3	28	Male	>5.000.000	Office Worker	3	Apartment	Yes
30	5.04367	Wirye	Private car	2	49	Male	>5.000.000	Salesman	3	Apartment	Yes
30	5.04367	Wirye	Private car	2	48	Female	>5.000.000	Salesman	3	Apartment	Yes
60	9.47225	Wirye	Private car	5	56	Male	>5.000.000	Office Worker	3	Apartment	Yes
10	1.82179	Wirye	Private car	5	52	Female	>5.000.000	Office Worker	3	Apartment	Yes
40	3.00466	Wirye	Public transit	10	54	Male	3.000.000 - 5.000.000	Manual worker	4	Apartment	Yes
55	5.04476	Wirye	Public transit	10	51	Female	3.000.000 - 5.000.000	Manual worker	4	Apartment	Yes
40	7.27992	Wirye	walk and cycling and cycling	10	33	Male	<3.000.000	Office Worker	3	Apartment	Yes
15	1.82179	Wirye	other	10	46	Male	3.000.000 - 5.000.000	Manual worker	3	Apartment	Yes
35	6.33248	Wirye	Public transit	10	47	Female	3.000.000 - 5.000.000	Salesman	4	Row house | Villa	Yes
20	2.26464	Wirye	Private car	10	38	Male	<3.000.000	Salesman	3	Apartment	Yes
30	7.09424	Wirye	Private car	10	36	Male	3.000.000 - 5.000.000	Office Worker	3	Apartment	Yes
50	3.00466	Wirye	walk and cycling and cycling	10	54	Male	<3.000.000	Manual worker	1	Apartment	No
50	1.82179	Wirye	Public transit	10	56	Female	<3.000.000	Salesman	2	Row house | Villa	No
50	2.89383	Wirye	Public transit	10	28	Male	<3.000.000	Office Worker	2	Row house | Villa	No
30	3.16574	Wirye	Private car	5	56	Male	3.000.000 - 5.000.000	Service Worker	2	Row house | Villa	Yes
30	3.16574	Wirye	Private car	5	54	Female	3.000.000 - 5.000.000	Service Worker	2	Row house | Villa	Yes
10	6.45721	Wirye	Private car	5	52	Male	>5.000.000	Salesman	3	Apartment	Yes
10	6.45721	Wirye	Private car	5	54	Female	>5.000.000	Office Worker	3	Apartment	Yes
50	4.00363	Wirye	Public transit	10	38	Male	<3.000.000	Manual worker	3	Apartment	No
20	2.89383	Wirye	other	10	64	Male	<3.000.000	Manual worker	2	Apartment	No
45	6.33248	Wirye	Public transit	10	61	Female	<3.000.000	Salesman	2	Apartment	No
20	2.89383	Wirye	Private car	10	36	Male	3.000.000 - 5.000.000	Office Worker	4	Apartment	Yes
20	11.3894	Wirye	Private car	10	57	Male	>5.000.000	Salesman	4	Apartment	Yes
40	7.27992	Wirye	walk and cycling and cycling	10	48	Female	3.000.000 - 5.000.000	Service Worker	4	Single-family housing	Yes
50	6.33248	Wirye	Public transit	10	32	Female	>5.000.000	Service Worker	4	Apartment	No
40	6.45721	Wirye	Public transit	10	29	Female	>5.000.000	Service Worker	4	Apartment	No
30	18.5096	Wirye	Private car	10	53	Male	>5.000.000	Manual worker	3	Row house | Villa	Yes
85	17.1861	Wirye	Public transit	10	49	Female	>5.000.000	Salesman	3	Row house | Villa	Yes
50	6.33248	Wirye	Public transit	10	22	Female	>5.000.000	Salesman	3	Row house | Villa	Yes
40	7.81455	Wirye	Public transit	10	37	Male	3.000.000 - 5.000.000	Salesman	3	Apartment	Yes
20	3.00466	Wirye	walk and cycling and cycling	10	53	Male	3.000.000 - 5.000.000	Service Worker	3	Apartment	Yes
10	3.00466	Wirye	walk and cycling and cycling	5	68	Female	<3.000.000	Salesman	1	Apartment	No
10	3.00466	Wirye	Private car	10	68	Female	<3.000.000	Salesman	1	Multi-family housing	No
10	3.00466	Wirye	walk and cycling and cycling	3	58	Male	>5.000.000	Salesman	3	Single-family housing	Yes
30	10.7678	Wirye	Private car	3	32	Male	>5.000.000	Office Worker	3	Single-family housing	Yes
30	6.33248	Wirye	Public transit	5	32	Male	3.000.000 - 5.000.000	Service Worker	2	Apartment	No
60	15.078	Wirye	Private car	2	61	Male	3.000.000 - 5.000.000	Specialized skill	3	Row house | Villa	Yes
60	15.5021	Wirye	Public transit	2	56	Female	3.000.000 - 5.000.000	Specialized skill	3	Row house | Villa	Yes
65	12.5113	Wirye	Public transit	2	27	Female	3.000.000 - 5.000.000	Service Worker	3	Row house | Villa	Yes
5	8.90448	Wirye	walk and cycling and cycling	3	47	Male	<3.000.000	Service Worker	4	Single-family housing	No
10	3.00466	Wirye	walk and cycling and cycling	2	50	Male	3.000.000 - 5.000.000	Salesman	3	Row house | Villa	Yes
10	3.00466	Wirye	walk and cycling and cycling	2	49	Female	3.000.000 - 5.000.000	Salesman	3	Row house | Villa	Yes
30	6.45721	Wirye	Private car	5	36	Male	3.000.000 - 5.000.000	Office Worker	3	Apartment	Yes
60	9.18525	Wirye	Private car	5	47	Male	>5.000.000	Office Worker	4	Apartment	Yes
60	24.8659	Wirye	Public transit	3	44	Male	>5.000.000	Office Worker	5	Apartment	Yes
30	12.87	Wirye	Private car	5	38	Male	3.000.000 - 5.000.000	Office Worker	4	Apartment	Yes
60	9.18525	Wirye	Public transit	5	38	Male	>5.000.000	Office Worker	4	Apartment	Yes
70	10.7678	Wirye	Public transit	5	63	Male	>5.000.000	Office Worker	3	Apartment	Yes
50	7.5858	Wirye	Public transit	5	65	Male	<3.000.000	Manual worker	2	Apartment	Yes
65	12.714	Wirye	Public transit	5	25	Female	3.000.000 - 5.000.000	Specialized skill	4	Apartment	Yes
60	10.7678	Wirye	Public transit	5	66	Male	3.000.000 - 5.000.000	Office Worker	2	Apartment	Yes
15	1.82179	Wirye	Private car	5	40	Male	3.000.000 - 5.000.000	Office Worker	5	Apartment	Yes
15	2.89383	Wirye	Private car	5	39	Male	>5.000.000	Salesman	4	Apartment	Yes
40	10.3036	Wirye	Private car	5	47	Male	>5.000.000	Office Worker	3	Apartment	Yes
55	8.41449	Wirye	Public transit	5	41	Female	>5.000.000	Office Worker	3	Apartment	Yes
80	17.4285	Wirye	Public transit	3	37	Male	3.000.000 - 5.000.000	Office Worker	4	Apartment	Yes
70	12.4541	Wirye	Private car	3	42	Male	>5.000.000	Office Worker	5	Apartment	Yes
10	1.82179	Wirye	Private car	3	37	Male	3.000.000 - 5.000.000	Office Worker	4	Apartment	Yes
60	45.4579	Wirye	Private car	5	52	Male	>5.000.000	Office Worker	3	Apartment	Yes
80	21.7684	Wirye	Public transit	3	42	Male	3.000.000 - 5.000.000	Office Worker	4	Apartment	Yes
48	9.47225	Wirye	Public transit	2	50	Male	3.000.000 - 5.000.000	Office Worker	3	Apartment	Yes
60	10.7678	Wirye	Public transit	5	33	Female	>5.000.000	Office Worker	4	Apartment	Yes
60	8.83689	Wirye	Public transit	5	31	Male	>5.000.000	Office Worker	4	Apartment	Yes
15	3.2998	Wirye	Private car	5	41	Male	3.000.000 - 5.000.000	Office Worker	4	Apartment	Yes
60	42.0651	Wirye	Private car	3	37	Male	>5.000.000	Office Worker	4	Apartment	Yes
80	17.8655	Wirye	Public transit	5	54	Male	>5.000.000	Office Worker	3	Apartment	Yes
60	19.424	Wirye	Private car	3	39	Male	>5.000.000	Office Worker	5	Apartment	Yes
30	12.3576	Wirye	Private car	5	33	Male	3.000.000 - 5.000.000	Office Worker	2	Apartment	Yes
10	6.33248	Wirye	Private car	4	42	Male	3.000.000 - 5.000.000	Office Worker	5	Apartment	Yes
70	17.0712	Wirye	Public transit	5	49	Male	>5.000.000	Office Worker	4	Apartment	Yes
70	16.016	Wirye	Public transit	5	47	Female	>5.000.000	Office Worker	4	Apartment	Yes
30	16.0367	Wirye	Private car	5	32	Male	>5.000.000	Salesman	4	Apartment	Yes
30	9.18525	Wirye	Private car	3	30	Female	>5.000.000	Office Worker	4	Apartment	Yes
60	8.83689	Wirye	Public transit	2	34	Male	3.000.000 - 5.000.000	Office Worker	3	Apartment	Yes
75	17.5345	Wirye	Public transit	5	37	Male	>5.000.000	Office Worker	6	Apartment	Yes
80	16.2077	Wirye	Public transit	5	36	Female	>5.000.000	Office Worker	6	Apartment	Yes
50	7.09424	Wirye	Public transit	5	33	Male	3.000.000 - 5.000.000	Office Worker	3	Apartment	Yes
20	3.2998	Wirye	Private car	5	46	Male	>5.000.000	Office Worker	5	Apartment	Yes
60	9.18525	Wirye	Public transit	5	35	Male	<3.000.000	Office Worker	3	Apartment	Yes
20	4.00363	Wirye	Private car	4	42	Male	3.000.000 - 5.000.000	Service Worker	5	Apartment	Yes
25	6.27007	Wirye	Private car	5	39	Female	3.000.000 - 5.000.000	Office Worker	2	Apartment	Yes
30	23.2864	Wirye	Private car	3	35	Male	>5.000.000	Office Worker	4	Apartment	Yes
90	19.0918	Wirye	Public transit	3	31	Female	>5.000.000	Office Worker	4	Apartment	Yes
30	10.311	Wirye	Private car	5	48	Male	>5.000.000	Office Worker	3	Apartment	Yes
30	7.81455	Wirye	Private car	6	56	Male	>5.000.000	Office Worker	3	Apartment	Yes
30	7.81455	Wirye	Private car	6	30	Male	>5.000.000	Office Worker	3	Apartment	Yes
55	9.18525	Wirye	Public transit	3	41	Male	>5.000.000	Office Worker	5	Apartment	Yes
25	7.09424	Wirye	Private car	5	37	Male	3.000.000 - 5.000.000	Office Worker	3	Apartment	Yes
60	24.2195	Wirye	Private car	5	42	Male	3.000.000 - 5.000.000	Office Worker	4	Apartment	Yes
50	7.09424	Wirye	Public transit	2	36	Female	>5.000.000	Office Worker	3	Apartment	Yes
70	17.1854	Wirye	Public transit	5	28	Female	3.000.000 - 5.000.000	Office Worker	3	Apartment	Yes
70	10.7678	Wirye	Public transit	5	25	Male	3.000.000 - 5.000.000	Office Worker	5	Apartment	Yes
70	17.6973	Wirye	Public transit	5	34	Male	3.000.000 - 5.000.000	Office Worker	3	Apartment	Yes
40	11.2265	Wirye	Private car	3	55	Male	<3.000.000	Manual worker	3	Apartment	Yes
80	17.1861	Wirye	Public transit	5	52	Male	3.000.000 - 5.000.000	Office Worker	4	Apartment	Yes
50	4.70141	Wirye	Public transit	5	62	Male	<3.000.000	Service Worker	3	Apartment	No
90	29.1569	Wirye	Public transit	5	68	Male	3.000.000 - 5.000.000	Office Worker	2	Apartment	Yes
30	5.25815	Wirye	Private car	5	64	Male	>5.000.000	Office Worker	3	Apartment	Yes
30	5.25815	Wirye	Private car	5	61	Female	>5.000.000	Office Worker	3	Apartment	Yes
30	5.25815	Wirye	Private car	5	31	Male	>5.000.000	Office Worker	3	Apartment	Yes
85	21.8851	Wirye	Public transit	3	42	Male	3.000.000 - 5.000.000	Office Worker	4	Apartment	Yes
85	18.0718	Wirye	Public transit	3	36	Male	>5.000.000	Office Worker	4	Apartment	Yes
40	11.3533	Wirye	Private car	10	46	Male	3.000.000 - 5.000.000	Office Worker	5	Apartment	Yes
10	1.82179	Wirye	walk and cycling and cycling	5	66	Male	3.000.000 - 5.000.000	Salesman	1	Apartment	Yes
20	7.09424	Wirye	Private car	5	33	Male	3.000.000 - 5.000.000	Office Worker	3	Apartment	Yes
10	2.89383	Wirye	Private car	5	61	Male	>5.000.000	Salesman	3	Apartment	Yes
10	2.89383	Wirye	Private car	5	34	Female	>5.000.000	Office Worker	3	Apartment	Yes
20	7.27992	Wirye	Private car	4	38	Male	>5.000.000	Salesman	3	Apartment	Yes
50	8.41449	Wirye	Public transit	2	35	Male	>5.000.000	Specialized skill	2	Apartment	Yes
15	4.70141	Wirye	Private car	5	57	Male	>5.000.000	Salesman	5	Apartment	Yes
15	4.70141	Wirye	Private car	5	29	Male	>5.000.000	Salesman	5	Apartment	Yes
15	4.70141	Wirye	Private car	5	27	Male	>5.000.000	Salesman	5	Apartment	Yes
30	10.0675	Wirye	Private car	5	34	Male	3.000.000 - 5.000.000	Office Worker	4	Apartment	Yes
70	40.4105	Wirye	Private car	3	59	Male	>5.000.000	Specialized skill	4	Apartment	Yes
70	40.4105	Wirye	Private car	3	56	Female	>5.000.000	Specialized skill	4	Apartment	Yes
40	20.9036	Wirye	Private car	3	28	Male	>5.000.000	Salesman	4	Apartment	Yes
20	5.04476	Wirye	Private car	7	36	Male	3.000.000 - 5.000.000	Office Worker	2	Apartment	Yes
35	5.99134	Wirye	Public transit	7	32	Female	3.000.000 - 5.000.000	Office Worker	2	Apartment	Yes
80	19.424	Wirye	Public transit	7	37	Male	3.000.000 - 5.000.000	Office Worker	2	Apartment	Yes
40	8.41449	Wirye	Public transit	7	31	Female	3.000.000 - 5.000.000	Office Worker	2	Apartment	Yes
30	6.33248	Wirye	Private car	3	42	Female	>5.000.000	Salesman	1	Apartment	Yes
52	7.5858	Wirye	Public transit	3	32	Male	<3.000.000	Office Worker	3	Apartment	No
55	8.83689	Wirye	Public transit	3	32	Male	<3.000.000	Office Worker	2	Apartment	Yes
20	1.82179	Wirye	Private car	3	31	Male	3.000.000 - 5.000.000	Salesman	3	Apartment	Yes
65	15.4635	Wirye	Private car	5	37	Male	<3.000.000	Salesman	2	Apartment	Yes
52	12.5113	Wirye	Public transit	8	48	Female	<3.000.000	Service Worker	2	Apartment	No
30	7.27992	Wirye	Private car	8	59	Male	<3.000.000	Salesman	3	Single-family housing	Yes
30	7.27992	Wirye	Private car	8	56	Female	<3.000.000	Salesman	3	Single-family housing	Yes
50	9.18525	Wirye	Public transit	8	29	Female	<3.000.000	Office Worker	3	Single-family housing	Yes
35	6.33248	Wirye	Public transit	6	66	Female	<3.000.000	Salesman	1	Single-family housing	No
32	8.70332	Wirye	Public transit	6	49	Male	<3.000.000	Service Worker	1	Single-family housing	Yes
41	7.81455	Wirye	Public transit	4	37	Female	<3.000.000	Service Worker	1	Single-family housing	No
45	7.5858	Wirye	Public transit	3	34	Male	<3.000.000	Office Worker	2	Apartment	Yes
34	7.81455	Wirye	Public transit	6	37	Female	<3.000.000	Salesman	1	Single-family housing	No
15	4.00363	Wirye	Private car	8	50	Male	<3.000.000	Service Worker	1	Apartment	Yes
25	9.18525	Wirye	Private car	7	28	Male	3.000.000 - 5.000.000	Office Worker	3	Single-family housing	Yes
40	6.45721	Wirye	Public transit	7	51	Male	<3.000.000	Office Worker	1	Apartment	Yes
30	12.2031	Wirye	Private car	7	48	Male	3.000.000 - 5.000.000	Service Worker	2	Apartment	Yes
30	11.2265	Wirye	Private car	7	48	Female	3.000.000 - 5.000.000	Service Worker	2	Apartment	Yes
65	3.00466	Wirye	Public transit	7	52	Female	<3.000.000	Service Worker	1	Apartment	Yes
30	10.0675	Wirye	Private car	5	53	Male	3.000.000 - 5.000.000	Office Worker	2	Single-family housing	Yes
40	8.41449	Wirye	Public transit	7	35	Male	<3.000.000	Office Worker	3	Apartment	Yes
25	6.01579	Wirye	Private car	7	48	Male	<3.000.000	Office Worker	1	Apartment	Yes
20	3.00466	Wirye	Private car	3	58	Male	>5.000.000	Salesman	4	Single-family housing	Yes
25	7.09424	Wirye	Private car	1	55	Male	3.000.000 - 5.000.000	Office Worker	4	Apartment	Yes
30	1.82179	Wirye	Private car	5	39	Male	3.000.000 - 5.000.000	Office Worker	3	Single-family housing	Yes
20	6.33248	Wirye	Private car	5	61	Female	<3.000.000	Salesman	1	Apartment	Yes
30	9.18525	Wirye	Private car	5	49	Male	3.000.000 - 5.000.000	Office Worker	3	Apartment	Yes
30	9.18525	Wirye	Private car	5	58	Male	<3.000.000	Office Worker	1	Multi-family housing	Yes
3	8.28847	Wirye	Private car	5	46	Male	3.000.000 - 5.000.000	Service Worker	4	Apartment	Yes
3	11.344	Wirye	Private car	5	44	Female	3.000.000 - 5.000.000	Manual worker	4	Apartment	Yes
50	8.70332	Wirye	Private car	5	52	Male	>5.000.000	Office Worker	3	Single-family housing	Yes
40	7.09424	Wirye	Public transit	3	42	Male	>5.000.000	Office Worker	3	Apartment	Yes
25	7.09424	Wirye	Private car	3	39	Male	>5.000.000	Office Worker	4	Apartment	Yes
25	7.81455	Wirye	Private car	3	29	Male	>5.000.000	Office Worker	2	Apartment	Yes
35	7.81455	Wirye	Public transit	3	27	Female	>5.000.000	Salesman	2	Apartment	Yes
35	15.5021	Wirye	Private car	3	36	Male	>5.000.000	Office Worker	3	Apartment	Yes
20	1.82179	Wirye	Public transit	5	32	Male	3.000.000 - 5.000.000	Salesman	2	Multi-family housing	Yes
20	1.82179	Wirye	Public transit	5	29	Female	3.000.000 - 5.000.000	Salesman	2	Multi-family housing	Yes
10	1.82179	Wirye	Public transit	3	24	Female	<3.000.000	Service Worker	1	Single-family housing	No
30	4.39826	Wirye	Public transit	4	29	Female	<3.000.000	Office Worker	1	Single-family housing	No
30	9.18525	Wirye	Private car	5	34	Female	3.000.000 - 5.000.000	Office Worker	2	Single-family housing	Yes
30	6.63823	Wirye	Private car	5	52	Male	3.000.000 - 5.000.000	Manual worker	2	Single-family housing	Yes
25	4.39826	Wirye	Private car	5	51	Male	3.000.000 - 5.000.000	Office Worker	3	Single-family housing	Yes
60	8.41449	Wirye	Private car	5	34	Male	3.000.000 - 5.000.000	Office Worker	2	Single-family housing	Yes
15	4.00363	Wirye	Private car	3	26	Female	3.000.000 - 5.000.000	Office Worker	2	Single-family housing	Yes
20	4.39826	Wirye	Private car	3	32	Male	3.000.000 - 5.000.000	Salesman	3	Single-family housing	Yes
30	14.1514	Wirye	Private car	5	43	Male	<3.000.000	Manual worker	1	Single-family housing	Yes
40	15.3462	Wirye	Private car	5	36	Male	3.000.000 - 5.000.000	Office Worker	4	Single-family housing	Yes
60	9.18525	Wirye	Public transit	0	36	Male	>5.000.000	Specialized skill	3	Apartment	Yes
25	1.82179	Wirye	Public transit	3	28	Male	<3.000.000	Salesman	3	Single-family housing	No
50	22.4483	Wirye	Private car	3	42	Male	3.000.000 - 5.000.000	Office Worker	4	Apartment	Yes
25	1.82179	Wirye	Public transit	3	38	Female	3.000.000 - 5.000.000	Salesman	4	Apartment	Yes
20	4.39826	Wirye	Private car	3	46	Male	3.000.000 - 5.000.000	Salesman	3	Apartment	Yes
35	12.3576	Wirye	Private car	2	29	Male	3.000.000 - 5.000.000	Office Worker	3	Apartment	Yes
35	2.89383	Wirye	Public transit	3	54	Male	<3.000.000	Salesman	2	Apartment	Yes
30	2.89383	Wirye	Public transit	3	54	Female	<3.000.000	Salesman	2	Apartment	Yes
10	1.82179	Wirye	walk and cycling and cycling	3	47	Male	>5.000.000	Office Worker	4	Apartment	Yes
25	3.16574	Wirye	Private car	2	36	Male	>5.000.000	Office Worker	3	Apartment	Yes
60	8.83689	Wirye	Private car	5	56	Male	3.000.000 - 5.000.000	Salesman	2	Single-family housing	No
90	8.83689	Wirye	Private car	5	56	Female	3.000.000 - 5.000.000	Salesman	2	Single-family housing	No
50	6.63823	Wirye	Private car	5	58	Male	3.000.000 - 5.000.000	Service Worker	1	Single-family housing	Yes
20	2.89383	Wirye	Public transit	3	23	Female	<3.000.000	Office Worker	1	Apartment	No
35	6.84504	Wirye	Private car	3	62	Male	>5.000.000	Office Worker	2	Apartment	Yes
35	8.41449	Wirye	Private car	3	36	Male	>5.000.000	Office Worker	1	Apartment	Yes
30	7.09424	Wirye	Private car	5	45	Male	3.000.000 - 5.000.000	Service Worker	2	Single-family housing	Yes
5	7.09424	Wirye	Private car	5	45	Female	3.000.000 - 5.000.000	Service Worker	2	Single-family housing	Yes
30	5.04367	Wirye	Private car	5	52	Male	3.000.000 - 5.000.000	Salesman	2	Single-family housing	Yes
30	8.41449	Wirye	Private car	5	50	Male	3.000.000 - 5.000.000	Office Worker	3	Single-family housing	Yes
15	2.89383	Wirye	Private car	5	58	Male	3.000.000 - 5.000.000	Salesman	2	Single-family housing	Yes
20	6.33248	Wirye	Private car	5	41	Male	3.000.000 - 5.000.000	Office Worker	4	Single-family housing	Yes
20	3.00466	Wirye	walk and cycling and cycling	5	49	Female	<3.000.000	Salesman	1	Single-family housing	No
45	10.7678	Wirye	Private car	0	45	Female	>5.000.000	Salesman	3	Apartment	Yes
30	3.16574	Wirye	Private car	0	38	Male	3.000.000 - 5.000.000	Office Worker	3	Apartment	Yes
10	12.87	Wirye	walk and cycling and cycling	0	36	Female	3.000.000 - 5.000.000	Salesman	3	Apartment	Yes
40	9.18525	Wirye	Private car	0	45	Male	>5.000.000	Specialized skill	3	Apartment	Yes
22	9.47225	Wirye	Private car	0	42	Female	>5.000.000	Office Worker	3	Apartment	Yes
35	6.45721	Wirye	Private car	0	36	Male	>5.000.000	Service Worker	3	Apartment	Yes
35	6.45721	Wirye	Private car	0	36	Female	>5.000.000	Service Worker	3	Apartment	Yes
57	5.58726	Wirye	Public transit	0	37	Male	3.000.000 - 5.000.000	Service Worker	3	Apartment	Yes
80	21.7561	Wirye	Public transit	0	34	Male	3.000.000 - 5.000.000	Service Worker	3	Apartment	Yes
8	6.33248	Wirye	Private car	5	56	Male	3.000.000 - 5.000.000	Salesman	3	Apartment	Yes
40	9.18525	Wirye	Private car	5	29	Female	3.000.000 - 5.000.000	Service Worker	3	Apartment	Yes
48	3.00466	Wirye	walk and cycling and cycling	5	58	Male	3.000.000 - 5.000.000	Salesman	1	Apartment	No
50	8.83689	Wirye	Private car	5	46	Male	<3.000.000	Salesman	1	Apartment	Yes
20	6.33248	Wirye	Private car	5	48	Male	3.000.000 - 5.000.000	Office Worker	3	Apartment	Yes
35	8.83689	Wirye	Private car	5	56	Male	3.000.000 - 5.000.000	Salesman	2	Apartment	Yes
55	15.2644	Wirye	Private car	5	52	Male	3.000.000 - 5.000.000	Office Worker	2	Apartment	Yes
20	6.33248	Wirye	Private car	5	52	Male	3.000.000 - 5.000.000	Office Worker	1	Apartment	Yes
20	6.45721	Wirye	Private car	5	59	Female	<3.000.000	Service Worker	1	Apartment	Yes
20	7.81455	Wirye	Private car	5	58	Female	<3.000.000	Service Worker	1	Apartment	Yes
8	14.4693	Wirye	Private car	5	38	Male	3.000.000 - 5.000.000	Office Worker	3	Apartment	Yes
25	8.41449	Wirye	Public transit	5	45	Male	3.000.000 - 5.000.000	Specialized skill	2	Apartment	No
20	12.2031	Wirye	Private car	5	37	Female	<3.000.000	Service Worker	3	Apartment	Yes
20	1.82179	Wirye	Private car	5	60	Male	<3.000.000	Service Worker	2	Apartment	Yes
10	9.18525	Wirye	Public transit	5	55	Male	<3.000.000	Office Worker	2	Apartment	No
20	14.1514	Wirye	Private car	5	57	Male	3.000.000 - 5.000.000	Office Worker	2	Apartment	Yes
50	6.63823	Wirye	Private car	5	49	Male	3.000.000 - 5.000.000	Service Worker	2	Apartment	Yes
20	8.83689	Wirye	Private car	5	37	Male	3.000.000 - 5.000.000	Service Worker	3	Apartment	Yes
50	7.09424	Wirye	Private car	5	33	Male	<3.000.000	Manual worker	3	Apartment	Yes
20	1.82179	Wirye	Public transit	5	35	Female	<3.000.000	Salesman	3	Apartment	Yes
40	8.41449	Wirye	Private car	5	51	Male	3.000.000 - 5.000.000	Office Worker	2	Apartment	Yes
60	10.3036	Wirye	Public transit	5	26	Female	<3.000.000	Office Worker	2	Row house | Villa	No
30	29.1569	Wirye	Private car	5	63	Male	>5.000.000	Manual worker	4	Apartment	Yes
35	20.0394	Wirye	Private car	2	47	Male	3.000.000 - 5.000.000	Office Worker	2	Apartment	Yes
30	5.99134	Wirye	Private car	3	37	Male	>5.000.000	Office Worker	4	Apartment	Yes
50	5.99134	Wirye	Public transit	3	36	Female	>5.000.000	Office Worker	4	Apartment	Yes
50	5.99134	Wirye	Public transit	5	47	Female	>5.000.000	Office Worker	4	Multi-family housing	Yes
20	3.15892	Wirye	Private car	5	42	Male	3.000.000 - 5.000.000	Service Worker	4	Apartment	Yes
92	5.25815	Wirye	Public transit	4	46	Female	<3.000.000	Office Worker	2	Apartment	No
65	7.5858	Wirye	walk and cycling and cycling	1	62	Female	<3.000.000	Manual worker	1	Single-family housing	No
75	11.2265	Wirye	Public transit	5	35	Male	>5.000.000	Office Worker	3	Multi-family housing	Yes
40	8.71727	Wirye	Private car	1	40	Male	3.000.000 - 5.000.000	Specialized skill	3	Apartment	Yes
60	12.4541	Wirye	Public transit	10	44	Female	>5.000.000	Manual worker	3	Apartment	Yes
15	4.22265	Wirye	Private car	2	64	Female	<3.000.000	Office Worker	2	Apartment	Yes
15	4.22265	Wirye	Private car	2	71	Male	<3.000.000	Office Worker	2	Apartment	Yes
140	22.6014	Wirye	Public transit	5	40	Female	<3.000.000	Office Worker	4	Row house | Villa	No
40	11.2265	Wirye	Private car	6	40	Male	<3.000.000	Office Worker	3	Single-family housing	Yes
115	3.80714	Wirye	Public transit	10	31	Female	<3.000.000	Specialized skill	1	Row house | Villa	Yes
52	5.25815	Wirye	Public transit	1	46	Female	<3.000.000	Office Worker	2	Apartment	No
45	7.81455	Wirye	walk and cycling and cycling	3	28	Female	3.000.000 - 5.000.000	Specialized skill	3	Row house | Villa	Yes
55	7.5858	Wirye	Public transit	5	55	Male	<3.000.000	Salesman	4	Single-family housing	No
95	11.3533	Wirye	Public transit	5	38	Female	<3.000.000	Salesman	1	Apartment	No
60	9.77359	Wirye	Private car	10	27	Male	>5.000.000	Manual worker	1	Multi-family housing	Yes
30	7.09424	Wirye	Private car	10	33	Male	>5.000.000	Salesman	2	Multi-family housing	Yes
30	7.09424	Wirye	Private car	10	31	Female	>5.000.000	Salesman	2	Multi-family housing	Yes
78	12.7637	Wirye	Public transit	5	52	Male	>5.000.000	Office Worker	5	Apartment	Yes
50	8.83689	Wirye	Public transit	5	40	Female	>5.000.000	Office Worker	2	Row house | Villa	Yes
135	18.6322	Wirye	Public transit	5	34	Female	>5.000.000	Office Worker	3	Row house | Villa	Yes
120	59.0901	Wirye	Private car	5	33	Male	<3.000.000	Others	3	Multi-family housing	Yes
75	7.5858	Wirye	Public transit	5	32	Male	3.000.000 - 5.000.000	Others	2	Row house | Villa	No
40	10.311	Wirye	Private car	10	38	Male	>5.000.000	Manual worker	3	Multi-family housing	Yes
40	10.311	Wirye	Private car	10	37	Male	>5.000.000	Manual worker	3	Multi-family housing	Yes
40	10.311	Wirye	Private car	10	39	Male	>5.000.000	Manual worker	3	Multi-family housing	Yes
40	17.4799	Wirye	Private car	10	33	Male	3.000.000 - 5.000.000	Salesman	1	Multi-family housing	Yes
65	1.82179	Wirye	Public transit	5	35	Male	>5.000.000	Salesman	1	Apartment	Yes
115	32.1186	Wirye	Public transit	10	28	Female	>5.000.000	Service Worker	2	Multi-family housing	Yes
20	4.00363	Wirye	Private car	10	27	Male	>5.000.000	Salesman	2	Multi-family housing	Yes
15	2.79249	Wirye	Private car	5	42	Male	<3.000.000	Office Worker	1	Apartment	Yes
40	7.09424	Wirye	Private car	5	52	Female	<3.000.000	Service Worker	1	Apartment	Yes
20	3.99164	Wirye	Private car	5	59	Male	<3.000.000	Salesman	2	Apartment	Yes
15	1.15235	Wirye	Private car	5	28	Male	<3.000.000	Office Worker	2	Apartment	Yes
15	1.82179	Wirye	Private car	5	43	Male	<3.000.000	Office Worker	3	Apartment	Yes
15	2.89383	Wirye	Private car	10	41	Male	3.000.000 - 5.000.000	Salesman	4	Multi-family housing	Yes
50	2.89383	Wirye	walk and cycling and cycling	10	40	Female	3.000.000 - 5.000.000	Salesman	4	Multi-family housing	Yes
40	9.18525	Wirye	Private car	10	33	Male	<3.000.000	Salesman	2	Multi-family housing	Yes
40	9.18525	Wirye	Private car	10	39	Female	<3.000.000	Salesman	2	Multi-family housing	Yes
75	2.89383	Wirye	Public transit	10	62	Male	<3.000.000	Salesman	2	Single-family housing	Yes
20	2.89383	Wirye	Private car	10	62	Female	<3.000.000	Salesman	2	Single-family housing	Yes
40	8.28847	Wirye	Private car	10	35	Male	<3.000.000	Manual worker	3	Single-family housing	Yes
35	7.5858	Wirye	Private car	10	33	Male	<3.000.000	Salesman	3	Single-family housing	Yes
70	8.83689	Wirye	Public transit	10	37	Male	>5.000.000	Manual worker	4	Single-family housing	Yes
60	8.41449	Wirye	Public transit	10	33	Female	>5.000.000	Salesman	4	Single-family housing	Yes
20	7.09424	Wirye	Private car	5	39	Male	<3.000.000	Office Worker	1	Apartment	Yes
82	7.5858	Wirye	Public transit	5	32	Female	<3.000.000	Office Worker	2	Apartment	Yes
30	10.3036	Wirye	Private car	5	36	Male	<3.000.000	Office Worker	2	Apartment	Yes
35	9.94171	Wirye	Private car	10	70	Male	<3.000.000	Salesman	2	Multi-family housing	Yes
35	9.94171	Wirye	Private car	10	67	Female	<3.000.000	Salesman	2	Multi-family housing	Yes
40	33.1353	Wirye	Private car	10	34	Male	>5.000.000	Salesman	3	Single-family housing	Yes
15	3.16574	Wirye	Public transit	5	37	Male	<3.000.000	Salesman	1	Apartment	Yes
45	9.77359	Wirye	Private car	10	37	Male	>5.000.000	Manual worker	2	Single-family housing	Yes
45	1.82179	Wirye	walk and cycling and cycling	10	37	Male	<3.000.000	Salesman	1	Single-family housing	No
80	16.8968	Wirye	Public transit	5	43	Male	<3.000.000	Salesman	3	Single-family housing	No
40	8.83689	Wirye	Private car	10	34	Male	>5.000.000	Office Worker	3	Single-family housing	Yes
20	5.25815	Wirye	Private car	10	31	Female	>5.000.000	Office Worker	3	Single-family housing	Yes
55	6.45721	Wirye	Public transit	5	57	Male	<3.000.000	Manual worker	1	Multi-family housing	No
88	21.6123	Wirye	Public transit	10	39	Male	<3.000.000	Manual worker	3	Single-family housing	No
55	5.18796	Wirye	Public transit	10	57	Female	3.000.000 - 5.000.000	Manual worker	3	Multi-family housing	No
50	2.89383	Wirye	walk and cycling and cycling	10	30	Male	3.000.000 - 5.000.000	Salesman	3	Multi-family housing	No
60	11.2265	Wirye	Public transit	5	43	Male	<3.000.000	Salesman	4	Single-family housing	No
60	3.15892	Wirye	walk and cycling and cycling	6	32	Female	<3.000.000	Salesman	1	Single-family housing	No
70.81	7.31354	Gimpo	Public transit	3	52	Male	<3.000.000	Manual worker	3	Apartment	Yes
48.5	14.5469	Gimpo	Private car	3	60	Male	<3.000.000	Service Worker	3	Apartment	Yes
48.5	38.1656	Gimpo	Private car	3	29	Male	3.000.000 - 5.000.000	Office Worker	5	Apartment	Yes
87.3	22.3509	Gimpo	Public transit	3	27	Female	3.000.000 - 5.000.000	Office Worker	5	Apartment	Yes
87.3	6.87103	Gimpo	Public transit	3	47	Male	3.000.000 - 5.000.000	Office Worker	4	Apartment	Yes
164.9	47.3356	Gimpo	Public transit	3	33	Male	<3.000.000	Office Worker	2	Apartment	Yes
97	11.0003	Gimpo	Public transit	3	38	Male	3.000.000 - 5.000.000	Office Worker	3	Apartment	Yes
41.71	5.56107	Gimpo	Public transit	3	28	Female	3.000.000 - 5.000.000	Office Worker	3	Apartment	Yes
51.41	2.99013	Gimpo	Public transit	3	27	Female	3.000.000 - 5.000.000	Service Worker	3	Apartment	Yes
77.6	2.99013	Gimpo	Public transit	3	44	Female	3.000.000 - 5.000.000	Office Worker	4	Apartment	Yes
164.9	13.7788	Gimpo	Public transit	3	41	Male	3.000.000 - 5.000.000	Office Worker	4	Apartment	Yes
19.4	6.15937	Gimpo	Private car	3	29	Male	>5.000.000	Salesman	5	Apartment	Yes
63.05	14.5469	Gimpo	Public transit	5	33	Male	<3.000.000	Manual worker	2	Apartment	Yes
19.4	6.63938	Gimpo	other	5	40	Male	<3.000.000	Manual worker	3	Apartment	No
85.36	19.757	Gimpo	Public transit	5	43	Male	<3.000.000	Office Worker	3	Apartment	Yes
79.54	10.3854	Gimpo	Public transit	6	32	Male	3.000.000 - 5.000.000	Office Worker	4	Apartment	Yes
66.93	8.56275	Gimpo	Public transit	6	30	Female	3.000.000 - 5.000.000	Office Worker	4	Apartment	Yes
66.93	41.7886	Gimpo	Private car	4	44	Male	3.000.000 - 5.000.000	Office Worker	5	Apartment	Yes
58.2	20.749	Gimpo	Private car	3	66	Male	3.000.000 - 5.000.000	Manual worker	2	Apartment	Yes
58.2	19.3068	Gimpo	Private car	3	45	Male	3.000.000 - 5.000.000	Office Worker	3	Apartment	Yes
38.8	8.5026	Gimpo	Private car	3	36	Male	3.000.000 - 5.000.000	Office Worker	3	Apartment	Yes
43.65	14.6516	Gimpo	Private car	3	41	Male	3.000.000 - 5.000.000	Salesman	3	Apartment	Yes
26.19	5.56107	Gimpo	Private car	3	46	Male	3.000.000 - 5.000.000	Office Worker	4	Apartment	Yes
58.2	19.7384	Gimpo	Private car	3	46	Male	>5.000.000	Salesman	4	Apartment	Yes
58.2	19.7384	Gimpo	Private car	3	43	Female	>5.000.000	Salesman	4	Apartment	Yes
24.25	5.56107	Gimpo	Private car	3	55	Male	3.000.000 - 5.000.000	Service Worker	4	Apartment	Yes
33.95	5.56107	Gimpo	Private car	3	53	Female	3.000.000 - 5.000.000	Service Worker	4	Apartment	Yes
67.9	2.99013	Gimpo	Public transit	3	48	Female	3.000.000 - 5.000.000	Salesman	4	Apartment	Yes
48.5	2.10689	Gimpo	Private car	1	34	Male	<3.000.000	Manual worker	2	Apartment	No
43.65	18.162	Gimpo	Private car	1	58	Male	3.000.000 - 5.000.000	Manual worker	3	Apartment	Yes
53.35	5.56107	Gimpo	Public transit	1	29	Male	3.000.000 - 5.000.000	Office Worker	3	Apartment	Yes
38.8	2.99013	Gimpo	Public transit	1	57	Male	3.000.000 - 5.000.000	Manual worker	3	Apartment	Yes
29.1	8.82578	Gimpo	Private car	1	47	Male	3.000.000 - 5.000.000	Office Worker	4	Apartment	Yes
77.6	8.82578	Gimpo	Public transit	1	46	Male	3.000.000 - 5.000.000	Manual worker	4	Apartment	Yes
38.8	8.82578	Gimpo	Public transit	1	45	Female	3.000.000 - 5.000.000	Manual worker	4	Apartment	Yes
58.2	18.1266	Gimpo	Private car	1	41	Male	3.000.000 - 5.000.000	Office Worker	4	Apartment	Yes
43.65	8.82578	Gimpo	Public transit	1	39	Female	3.000.000 - 5.000.000	Service Worker	4	Apartment	Yes
55.29	17.7866	Gimpo	Private car	1	35	Male	3.000.000 - 5.000.000	Office Worker	4	Apartment	Yes
67.9	2.99013	Gimpo	Public transit	1	33	Female	3.000.000 - 5.000.000	Specialized skill	4	Apartment	Yes
38.8	8.82578	Gimpo	Public transit	8	66	Male	<3.000.000	Manual worker	2	Apartment	Yes
41.71	2.99013	Gimpo	Public transit	8	67	Male	<3.000.000	Manual worker	2	Apartment	No
67.9	8.82578	Gimpo	Public transit	8	58	Male	>5.000.000	Manual worker	3	Apartment	Yes
87.3	6.87103	Gimpo	Public transit	8	31	Male	>5.000.000	Service Worker	3	Apartment	Yes
29.1	8.5026	Gimpo	Private car	8	43	Male	3.000.000 - 5.000.000	Office Worker	3	Apartment	Yes
48.5	4.03434	Gimpo	Public transit	8	41	Female	3.000.000 - 5.000.000	Salesman	3	Apartment	Yes
29.1	9.07729	Gimpo	Private car	8	52	Male	>5.000.000	Office Worker	4	Apartment	Yes
82.45	14.6516	Gimpo	Public transit	8	49	Female	>5.000.000	Salesman	4	Apartment	Yes
29.1	5.56107	Gimpo	Private car	8	36	Male	3.000.000 - 5.000.000	Office Worker	4	Apartment	Yes
38.8	21.5721	Gimpo	Private car	8	40	Male	3.000.000 - 5.000.000	Salesman	4	Apartment	Yes
77.6	34.9517	Gimpo	Private car	8	54	Male	>5.000.000	Salesman	4	Apartment	Yes
72.75	5.56107	Gimpo	Public transit	8	52	Female	>5.000.000	Salesman	4	Apartment	Yes
58.2	31.87	Gimpo	Private car	2	41	Male	>5.000.000	Office Worker	4	Apartment	Yes
77.6	6.15937	Gimpo	Public transit	2	21	Female	>5.000.000	Office Worker	4	Apartment	Yes
48.5	26.0585	Gimpo	Private car	2	37	Male	3.000.000 - 5.000.000	Office Worker	4	Apartment	Yes
29.1	8.5026	Gimpo	Private car	2	53	Male	>5.000.000	Office Worker	4	Apartment	Yes
87.3	12.14	Gimpo	Public transit	2	51	Female	>5.000.000	Office Worker	4	Apartment	Yes
75.66	6.15937	Gimpo	Public transit	2	26	Female	>5.000.000	Salesman	4	Apartment	Yes
58.2	20.2088	Gimpo	Private car	2	50	Male	>5.000.000	Salesman	3	Apartment	Yes
58.2	2.99013	Gimpo	Public transit	2	46	Female	>5.000.000	Salesman	3	Apartment	Yes
29.1	6.15937	Gimpo	Private car	2	37	Male	3.000.000 - 5.000.000	Office Worker	3	Apartment	Yes
43.65	19.8159	Gimpo	Private car	3	49	Male	>5.000.000	Office Worker	4	Apartment	Yes
48.5	19.7384	Gimpo	Private car	3	41	Male	3.000.000 - 5.000.000	Service Worker	4	Apartment	Yes
29.1	20.2088	Gimpo	Private car	3	50	Male	>5.000.000	Salesman	4	Apartment	Yes
29.1	20.2088	Gimpo	Private car	3	48	Female	>5.000.000	Salesman	4	Apartment	Yes
29.1	14.405	Gimpo	Private car	3	44	Male	3.000.000 - 5.000.000	Office Worker	4	Apartment	Yes
70.81	6.15937	Gimpo	Public transit	3	41	Female	3.000.000 - 5.000.000	Service Worker	4	Apartment	Yes
67.9	25.2718	Gimpo	Private car	3	54	Male	>5.000.000	Salesman	3	Apartment	Yes
58.2	5.56107	Gimpo	walk and cycling and cycling	3	51	Female	>5.000.000	Service Worker	3	Apartment	Yes
48.5	5.56107	Gimpo	Public transit	3	26	Male	>5.000.000	Office Worker	3	Apartment	Yes
48.5	8.82578	Gimpo	Public transit	3	66	Male	>5.000.000	Manual worker	3	Apartment	Yes
67.9	8.82578	Gimpo	Public transit	3	62	Female	>5.000.000	Manual worker	3	Apartment	Yes
101.85	13.8499	Gimpo	Public transit	3	30	Female	>5.000.000	Office Worker	3	Apartment	Yes
44.62	8.82578	Gimpo	walk and cycling and cycling	3	33	Male	3.000.000 - 5.000.000	Office Worker	2	Apartment	No
77.6	8.82578	Gimpo	Public transit	3	29	Female	3.000.000 - 5.000.000	Office Worker	2	Apartment	No
53.35	20.2088	Gimpo	Private car	3	60	Male	3.000.000 - 5.000.000	Salesman	2	Apartment	Yes
67.9	6.15937	Gimpo	Public transit	3	45	Female	<3.000.000	Service Worker	1	Apartment	No
84.39	16.2638	Gimpo	Public transit	6	35	Male	3.000.000 - 5.000.000	Office Worker	2	Apartment	Yes
29.1	2.99013	Gimpo	Public transit	6	56	Male	<3.000.000	Salesman	1	Apartment	No
38.8	21.9991	Gimpo	Private car	6	54	Male	>5.000.000	Manual worker	4	Apartment	Yes
38.8	25.5301	Gimpo	Private car	6	38	Male	3.000.000 - 5.000.000	Salesman	4	Apartment	Yes
24.25	6.15937	Gimpo	Private car	6	46	Male	>5.000.000	Office Worker	4	Apartment	Yes
67.9	21.5721	Gimpo	Private car	6	36	Male	3.000.000 - 5.000.000	Service Worker	4	Apartment	Yes
51.41	8.82578	Gimpo	Public transit	2	39	Female	<3.000.000	Salesman	1	Apartment	No
29.1	2.99013	Gimpo	Private car	2	58	Male	3.000.000 - 5.000.000	Salesman	2	Apartment	Yes
67.9	2.99013	Gimpo	Public transit	2	56	Female	3.000.000 - 5.000.000	Office Worker	2	Apartment	No
77.6	6.15937	Gimpo	Public transit	2	24	Female	3.000.000 - 5.000.000	Office Worker	3	Apartment	No
19.4	9.07729	Gimpo	Private car	2	51	Male	3.000.000 - 5.000.000	Salesman	3	Apartment	Yes
19.4	9.07729	Gimpo	Private car	2	49	Female	3.000.000 - 5.000.000	Salesman	3	Apartment	Yes
35.89	18.5809	Gimpo	Private car	2	31	Male	>5.000.000	Office Worker	3	Apartment	Yes
38.8	27.2498	Gimpo	Private car	2	38	Male	3.000.000 - 5.000.000	Salesman	4	Apartment	Yes
82.45	14.6516	Gimpo	Public transit	2	37	Female	3.000.000 - 5.000.000	Salesman	4	Apartment	Yes
38.8	23.8181	Gimpo	Private car	2	56	Male	>5.000.000	Salesman	4	Apartment	Yes
38.8	23.8181	Gimpo	Private car	2	55	Female	>5.000.000	Salesman	4	Apartment	Yes
58.2	6.15937	Gimpo	Public transit	2	26	Male	>5.000.000	Office Worker	4	Apartment	Yes
33.95	16.2638	Gimpo	Private car	2	36	Male	3.000.000 - 5.000.000	Office Worker	4	Apartment	Yes
53.35	5.56107	Gimpo	Public transit	2	35	Female	3.000.000 - 5.000.000	Office Worker	5	Apartment	Yes
9.7	2.99013	Gimpo	walk and cycling and cycling	2	41	Male	>5.000.000	Office Worker	4	Apartment	Yes
43.65	5.56107	Gimpo	Public transit	3	52	Male	<3.000.000	Office Worker	3	Apartment	Yes
82.45	8.82578	Gimpo	Public transit	3	34	Male	<3.000.000	Office Worker	3	Apartment	Yes
63.05	49.4523	Gimpo	Private car	3	47	Male	3.000.000 - 5.000.000	Specialized skill	4	Apartment	Yes
19.4	8.54577	Gimpo	Private car	4	39	Male	3.000.000 - 5.000.000	Manual worker	4	Apartment	Yes
53.35	37.5529	Gimpo	Private car	3	50	Male	>5.000.000	Salesman	5	Apartment	Yes
33.95	14.405	Gimpo	Private car	8	38	Male	3.000.000 - 5.000.000	Office Worker	4	Apartment	Yes
28.13	2.99013	Gimpo	other	8	50	Male	<3.000.000	Manual worker	4	Multi-family housing	Yes
38.8	5.56107	Gimpo	Private car	6	38	Male	3.000.000 - 5.000.000	Office Worker	3	Apartment	Yes
40.74	4.03434	Gimpo	walk and cycling and cycling	5	54	Female	<3.000.000	Salesman	1	Apartment	No
16.49	5.56107	Gimpo	Private car	6	42	Male	3.000.000 - 5.000.000	Service Worker	2	Apartment	Yes
16.49	5.56107	Gimpo	Private car	6	38	Female	3.000.000 - 5.000.000	Service Worker	2	Apartment	Yes
48.5	4.03434	Gimpo	walk and cycling and cycling	7	61	Male	3.000.000 - 5.000.000	Manual worker	4	Apartment	Yes
53.35	14.6516	Gimpo	Public transit	7	36	Female	3.000.000 - 5.000.000	Service Worker	4	Apartment	Yes
38.8	6.87103	Gimpo	Private car	8	56	Male	>5.000.000	Office Worker	4	Apartment	Yes
32.01	8.56275	Gimpo	Private car	8	52	Female	>5.000.000	Manual worker	4	Apartment	Yes
26.19	4.35284	Gimpo	Private car	7	45	Male	>5.000.000	Office Worker	4	Apartment	Yes
41.71	14.6516	Gimpo	Private car	6	43	Male	3.000.000 - 5.000.000	Office Worker	3	Apartment	Yes
53.35	17.9678	Gimpo	Private car	6	41	Female	3.000.000 - 5.000.000	Salesman	3	Apartment	Yes
29.1	20.1138	Gimpo	Private car	3	44	Male	3.000.000 - 5.000.000	Salesman	3	Apartment	Yes
34.92	12.6349	Gimpo	Private car	4	40	Male	>5.000.000	Salesman	4	Apartment	Yes
59.17	17.9678	Gimpo	Private car	3	31	Male	>5.000.000	Office Worker	3	Apartment	Yes
64.02	12.1129	Gimpo	Public transit	4	53	Male	<3.000.000	Manual worker	2	Apartment	No
29.1	14.5469	Gimpo	Private car	3	59	Male	<3.000.000	Service Worker	2	Apartment	Yes
58.2	4.03434	Gimpo	Public transit	3	57	Female	<3.000.000	Service Worker	2	Apartment	Yes
58.2	4.03434	Gimpo	Public transit	4	58	Male	<3.000.000	Service Worker	2	Apartment	No
74.69	16.2638	Gimpo	Public transit	2	52	Male	>5.000.000	Office Worker	4	Apartment	No
13.58	4.03434	Gimpo	walk and cycling and cycling	2	47	Female	>5.000.000	Salesman	4	Apartment	No
77.6	26.0585	Gimpo	Public transit	2	22	Female	>5.000.000	Office Worker	4	Apartment	No
63.05	19.418	Gimpo	Public transit	4	51	Male	3.000.000 - 5.000.000	Salesman	4	Apartment	Yes
124.16	17.7866	Gimpo	Public transit	4	22	Female	3.000.000 - 5.000.000	Office Worker	4	Apartment	Yes
43.65	17.1461	Gimpo	Private car	3	38	Male	3.000.000 - 5.000.000	Office Worker	3	Apartment	Yes
19.4	2.10689	Gimpo	Private car	3	50	Male	<3.000.000	Salesman	3	Apartment	Yes
29.1	7.77025	Gimpo	Private car	3	37	Male	3.000.000 - 5.000.000	Service Worker	2	Apartment	Yes
29.1	23.5803	Gimpo	Private car	3	32	Male	3.000.000 - 5.000.000	Office Worker	2	Apartment	Yes
97	27.1844	Gimpo	Public transit	6	36	Male	3.000.000 - 5.000.000	Office Worker	4	Apartment	Yes
38.8	26.0585	Gimpo	Private car	6	38	Male	<3.000.000	Office Worker	4	Apartment	Yes
38.8	17.1461	Gimpo	Private car	7	39	Male	3.000.000 - 5.000.000	Office Worker	3	Apartment	Yes
63.05	37.5529	Gimpo	Private car	7	44	Male	3.000.000 - 5.000.000	Office Worker	4	Apartment	Yes
58.2	28.6617	Gimpo	Private car	7	38	Male	<3.000.000	Office Worker	3	Apartment	Yes
38.8	25.1317	Gimpo	Private car	7	38	Male	3.000.000 - 5.000.000	Office Worker	4	Apartment	Yes
53.35	15.4141	Gimpo	Private car	7	56	Male	3.000.000 - 5.000.000	Office Worker	4	Apartment	Yes
29.1	8.82578	Gimpo	Private car	7	62	Male	3.000.000 - 5.000.000	Salesman	4	Apartment	Yes
29.1	8.82578	Gimpo	Private car	7	60	Female	3.000.000 - 5.000.000	Salesman	4	Apartment	Yes
106.7	17.6615	Gimpo	Public transit	5	28	Male	<3.000.000	Office Worker	2	Apartment	No
63.05	28.7741	Gimpo	Private car	5	51	Male	3.000.000 - 5.000.000	Office Worker	4	Apartment	Yes
58.2	26.4075	Gimpo	Private car	5	46	Male	3.000.000 - 5.000.000	Office Worker	4	Apartment	Yes
145.5	2.10689	Gimpo	Public transit	5	30	Male	3.000.000 - 5.000.000	Office Worker	3	Apartment	No
58.2	10.5171	Gimpo	Private car	5	35	Male	<3.000.000	Office Worker	3	Apartment	Yes
36.86	16.2638	Gimpo	Private car	5	31	Male	3.000.000 - 5.000.000	Office Worker	2	Apartment	Yes
63.05	37.2326	Gimpo	Private car	4	29	Male	3.000.000 - 5.000.000	Office Worker	2	Apartment	Yes
126.1	24.2217	Gimpo	Public transit	4	27	Female	3.000.000 - 5.000.000	Office Worker	2	Apartment	Yes
29.1	19.5232	Gimpo	Private car	4	64	Male	3.000.000 - 5.000.000	Salesman	4	Apartment	Yes
29.1	19.5232	Gimpo	Private car	4	62	Female	3.000.000 - 5.000.000	Salesman	4	Apartment	Yes
67.9	21.5721	Gimpo	Public transit	4	27	Female	<3.000.000	Salesman	2	Apartment	No
43.65	19.7358	Gimpo	Private car	4	43	Male	3.000.000 - 5.000.000	Office Worker	4	Single-family housing	Yes
29.1	10.5925	Gimpo	Private car	10	59	Male	<3.000.000	Others	3	Single-family housing	Yes
29.1	10.5925	Gimpo	Private car	10	57	Female	<3.000.000	Others	3	Single-family housing	Yes
29.1	2.99013	Gimpo	Private car	11	61	Male	<3.000.000	Others	4	Single-family housing	Yes
29.1	2.99013	Gimpo	Private car	11	59	Female	<3.000.000	Others	4	Single-family housing	Yes
42.68	26.0585	Gimpo	Private car	2	44	Male	>5.000.000	Office Worker	4	Single-family housing	Yes
43.65	8.56275	Gimpo	other	10	35	Male	<3.000.000	Office Worker	3	Apartment	Yes
29.1	4.03434	Gimpo	other	10	61	Male	<3.000.000	Manual worker	3	Apartment	No
38.8	17.7866	Gimpo	Private car	10	51	Male	3.000.000 - 5.000.000	Salesman	4	Apartment	Yes
50.44	5.56107	Gimpo	Public transit	10	41	Male	3.000.000 - 5.000.000	Specialized skill	4	Apartment	Yes
24.25	5.56107	Gimpo	Private car	10	66	Male	<3.000.000	Manual worker	4	Apartment	Yes
24.25	5.56107	Gimpo	Private car	10	64	Female	<3.000.000	Manual worker	4	Apartment	Yes
38.8	25.5301	Gimpo	Private car	10	30	Male	3.000.000 - 5.000.000	Office Worker	2	Apartment	Yes
67.9	21.5721	Gimpo	Public transit	10	30	Female	3.000.000 - 5.000.000	Office Worker	2	Apartment	Yes
14.55	2.10689	Gimpo	Private car	4	51	Male	3.000.000 - 5.000.000	Office Worker	4	Apartment	Yes
38.8	17.9678	Gimpo	Private car	4	32	Male	<3.000.000	Office Worker	3	Apartment	Yes
72.75	23.2189	Gimpo	Public transit	3	23	Female	3.000.000 - 5.000.000	Office Worker	4	Apartment	Yes
33.95	23.8181	Gimpo	Private car	3	30	Male	3.000.000 - 5.000.000	Office Worker	2	Apartment	Yes
116.4	21.6719	Gimpo	Public transit	3	28	Female	3.000.000 - 5.000.000	Office Worker	2	Apartment	Yes
97	8.56275	Gimpo	Public transit	2	43	Female	<3.000.000	Salesman	3	Apartment	No
43.65	23.0465	Gimpo	Private car	4	38	Male	3.000.000 - 5.000.000	Office Worker	3	Apartment	Yes
19.4	6.87103	Gimpo	Private car	4	48	Male	3.000.000 - 5.000.000	Office Worker	4	Apartment	Yes
32.98	5.56107	Gimpo	Public transit	2	43	Female	<3.000.000	Office Worker	1	Apartment	No
33.95	19.3068	Gimpo	Private car	4	41	Male	3.000.000 - 5.000.000	Office Worker	4	Apartment	Yes
43.65	21.5721	Gimpo	Private car	4	37	Male	3.000.000 - 5.000.000	Office Worker	4	Apartment	Yes
58.2	4.03434	Gimpo	Public transit	4	27	Male	3.000.000 - 5.000.000	Salesman	3	Apartment	No
32.98	5.56107	Gimpo	Public transit	4	25	Female	3.000.000 - 5.000.000	Salesman	3	Apartment	No
58.2	8.82578	Gimpo	Public transit	2	28	Female	<3.000.000	Office Worker	2	Apartment	No
14.55	2.99013	Gimpo	Private car	4	63	Male	<3.000.000	Salesman	4	Apartment	Yes
38.8	29.1999	Gimpo	Private car	5	38	Male	>5.000.000	Office Worker	1	Apartment	Yes
135.8	7.77025	Gimpo	Public transit	5	40	Male	3.000.000 - 5.000.000	Office Worker	4	Apartment	Yes
58.2	4.03434	Gimpo	walk and cycling and cycling	5	42	Male	3.000.000 - 5.000.000	Office Worker	3	Apartment	Yes
58.2	5.56107	Gimpo	Public transit	5	34	Male	3.000.000 - 5.000.000	Office Worker	2	Apartment	Yes
48.5	19.8604	Gimpo	Private car	5	43	Male	3.000.000 - 5.000.000	Office Worker	4	Apartment	Yes
48.5	16.2638	Gimpo	Public transit	5	34	Male	>5.000.000	Office Worker	5	Apartment	Yes
43.65	4.03434	Gimpo	walk and cycling and cycling	5	33	Female	>5.000.000	Office Worker	5	Apartment	Yes
29.1	18.1896	Gimpo	Private car	5	58	Male	<3.000.000	Office Worker	4	Apartment	Yes
58.2	13.7099	Gimpo	Private car	5	43	Male	3.000.000 - 5.000.000	Office Worker	3	Apartment	Yes
29.1	18.1896	Gimpo	Private car	5	32	Male	3.000.000 - 5.000.000	Office Worker	2	Apartment	Yes
29.1	8.56275	Gimpo	Private car	5	46	Male	3.000.000 - 5.000.000	Office Worker	4	Apartment	Yes
29.1	8.56275	Gimpo	Private car	5	38	Male	3.000.000 - 5.000.000	Office Worker	4	Apartment	Yes
19.4	13.7788	Gimpo	Private car	5	52	Male	3.000.000 - 5.000.000	Office Worker	4	Apartment	Yes
72.75	14.5469	Gimpo	Public transit	5	39	Male	<3.000.000	Service Worker	1	Apartment	Yes
48.5	33.079	Gimpo	Private car	5	26	Female	3.000.000 - 5.000.000	Office Worker	2	Apartment	Yes
69.84	8.56275	Gimpo	Public transit	5	53	Male	3.000.000 - 5.000.000	Office Worker	3	Apartment	Yes
65.96	7.77025	Gimpo	Public transit	5	25	Female	3.000.000 - 5.000.000	Service Worker	3	Apartment	Yes
67.9	8.82578	Gimpo	Public transit	5	43	Male	<3.000.000	Manual worker	3	Apartment	No
38.8	4.03434	Gimpo	Public transit	5	41	Female	<3.000.000	Manual worker	3	Apartment	No
19.4	7.77025	Gimpo	Private car	5	33	Female	>5.000.000	Service Worker	4	Apartment	Yes
29.1	7.31354	Gimpo	Private car	4	38	Male	3.000.000 - 5.000.000	Office Worker	4	Apartment	Yes
97	10.5925	Gimpo	Public transit	3	30	Male	<3.000.000	Office Worker	2	Apartment	Yes
22.31	9.07729	Gimpo	Private car	3	62	Female	<3.000.000	Service Worker	2	Apartment	Yes
58.2	20.6838	Gimpo	Private car	3	47	Male	<3.000.000	Office Worker	3	Apartment	Yes
19.4	10.5925	Gimpo	Private car	3	48	Male	<3.000.000	Manual worker	4	Apartment	Yes
50.44	2.99013	Gimpo	Public transit	3	30	Male	3.000.000 - 5.000.000	Manual worker	5	Apartment	Yes
19.4	6.15937	Gimpo	Private car	3	46	Male	3.000.000 - 5.000.000	Office Worker	4	Apartment	Yes
87.3	2.99013	Gimpo	Public transit	2	43	Male	3.000.000 - 5.000.000	Office Worker	3	Apartment	Yes
67.9	14.6516	Gimpo	Public transit	2	30	Male	3.000.000 - 5.000.000	Office Worker	2	Apartment	Yes
87.3	8.82578	Gimpo	Public transit	2	54	Male	3.000.000 - 5.000.000	Manual worker	4	Apartment	Yes
67.9	2.99013	Gimpo	Public transit	2	45	Male	<3.000.000	Manual worker	3	Apartment	Yes
63.05	5.56107	Gimpo	Public transit	5	35	Male	<3.000.000	Office Worker	3	Apartment	No
81.48	2.99013	Gimpo	Public transit	5	42	Male	<3.000.000	Manual worker	3	Apartment	No
63.05	8.82578	Gimpo	Public transit	5	38	Female	<3.000.000	Service Worker	3	Apartment	No
29.1	19.3068	Gimpo	Private car	6	48	Male	3.000.000 - 5.000.000	Office Worker	3	Apartment	Yes
44.62	2.99013	Gimpo	Public transit	6	44	Female	3.000.000 - 5.000.000	Salesman	3	Apartment	Yes
38.8	20.1138	Gimpo	Private car	5	44	Male	>5.000.000	Office Worker	4	Apartment	Yes
48.5	2.99013	Gimpo	walk and cycling and cycling	5	66	Male	<3.000.000	Manual worker	2	Apartment	No
36.86	2.99013	Gimpo	Public transit	6	67	Male	<3.000.000	Manual worker	2	Apartment	No
43.65	27.0418	Gimpo	Private car	5	51	Male	>5.000.000	Office Worker	4	Apartment	Yes
48.5	4.03434	Gimpo	walk and cycling and cycling	5	48	Female	>5.000.000	Service Worker	4	Apartment	Yes
100.88	2.99013	Gimpo	Public transit	5	39	Male	3.000.000 - 5.000.000	Office Worker	4	Apartment	No
63.05	8.82578	Gimpo	Public transit	5	37	Female	3.000.000 - 5.000.000	Office Worker	4	Apartment	No
53.35	6.87103	Gimpo	Private car	6	40	Male	3.000.000 - 5.000.000	Service Worker	4	Apartment	Yes
63.05	4.03434	Gimpo	Public transit	6	38	Female	3.000.000 - 5.000.000	Office Worker	4	Apartment	Yes
58.2	5.56107	Gimpo	Public transit	5	56	Male	3.000.000 - 5.000.000	Service Worker	4	Apartment	Yes
48.5	2.99013	Gimpo	walk and cycling and cycling	5	53	Female	3.000.000 - 5.000.000	Service Worker	4	Apartment	Yes
58.2	2.10689	Gimpo	Public transit	5	22	Male	3.000.000 - 5.000.000	Office Worker	4	Apartment	Yes
58.2	20.0737	Gimpo	Private car	2	46	Male	3.000.000 - 5.000.000	Service Worker	4	Apartment	Yes
43.65	7.31354	Gimpo	Public transit	2	46	Female	3.000.000 - 5.000.000	Service Worker	4	Apartment	Yes
38.8	13.7788	Gimpo	Private car	2	51	Male	>5.000.000	Salesman	4	Apartment	Yes
63.05	6.15937	Gimpo	Public transit	2	48	Female	>5.000.000	Office Worker	4	Apartment	Yes
29.1	19.3068	Gimpo	Private car	2	53	Male	>5.000.000	Service Worker	4	Apartment	Yes
53.35	4.03434	Gimpo	Public transit	2	51	Female	>5.000.000	Salesman	4	Apartment	Yes
38.8	13.7788	Gimpo	Private car	2	45	Male	3.000.000 - 5.000.000	Service Worker	4	Apartment	Yes
58.2	17.7866	Gimpo	Private car	2	48	Male	>5.000.000	Office Worker	3	Apartment	Yes
63.05	9.07729	Gimpo	Public transit	2	41	Male	3.000.000 - 5.000.000	Office Worker	3	Apartment	Yes
43.65	8.82578	Gimpo	Public transit	2	66	Male	<3.000.000	Manual worker	2	Apartment	Yes
63.05	4.03434	Gimpo	Public transit	2	65	Male	3.000.000 - 5.000.000	Salesman	2	Apartment	No
53.35	5.56107	Gimpo	Public transit	2	32	Female	<3.000.000	Service Worker	1	Apartment	No
33.95	16.2638	Gimpo	Private car	6	40	Male	3.000.000 - 5.000.000	Office Worker	4	Apartment	Yes
29.1	2.99013	Gimpo	Private car	5	67	Male	3.000.000 - 5.000.000	Manual worker	2	Apartment	Yes
29.1	8.56275	Gimpo	Private car	10	54	Male	<3.000.000	Office Worker	3	Apartment	Yes
43.65	14.405	Gimpo	Private car	10	58	Male	>5.000.000	Salesman	3	Apartment	Yes
56.26	16.2638	Gimpo	Public transit	10	30	Female	>5.000.000	Office Worker	3	Apartment	Yes
13.58	4.03434	Gimpo	walk and cycling and cycling	10	53	Female	3.000.000 - 5.000.000	Service Worker	2	Apartment	Yes
53.35	21.8863	Gimpo	Private car	10	27	Female	3.000.000 - 5.000.000	Office Worker	2	Apartment	Yes
38.8	12.14	Gimpo	Private car	7	46	Male	3.000.000 - 5.000.000	Service Worker	4	Apartment	Yes
33.95	15.4763	Gimpo	Private car	7	66	Male	3.000.000 - 5.000.000	Manual worker	4	Apartment	Yes
48.5	27.4724	Gimpo	Private car	7	36	Female	3.000.000 - 5.000.000	Service Worker	4	Apartment	Yes
57.23	14.6516	Gimpo	Public transit	7	32	Male	3.000.000 - 5.000.000	Salesman	4	Apartment	Yes
48.5	2.99013	Gimpo	Private car	8	50	Male	>5.000.000	Manual worker	4	Apartment	Yes
67.9	29.1999	Gimpo	Public transit	8	25	Male	>5.000.000	Office Worker	4	Apartment	Yes
19.4	2.99013	Gimpo	Private car	7	46	Male	3.000.000 - 5.000.000	Office Worker	4	Apartment	Yes
46.56	5.56107	Gimpo	other	7	44	Female	3.000.000 - 5.000.000	Salesman	4	Apartment	Yes
24.25	4.03434	Gimpo	Private car	5	59	Male	<3.000.000	Salesman	2	Apartment	Yes
22.31	6.15937	Gimpo	Private car	8	66	Male	3.000.000 - 5.000.000	Service Worker	2	Apartment	Yes
30.07	7.31354	Gimpo	Private car	7	56	Male	3.000.000 - 5.000.000	Service Worker	3	Apartment	Yes
25.22	10.5925	Gimpo	Private car	7	28	Male	3.000.000 - 5.000.000	Office Worker	3	Apartment	Yes
39.77	19.3068	Gimpo	Private car	6	40	Male	3.000.000 - 5.000.000	Office Worker	4	Apartment	Yes
43.65	22.462	Gimpo	Private car	7	55	Male	>5.000.000	Service Worker	4	Apartment	Yes
43.65	22.462	Gimpo	Private car	7	52	Female	>5.000.000	Service Worker	4	Apartment	Yes
82.45	6.87103	Gimpo	Public transit	7	27	Male	>5.000.000	Office Worker	4	Apartment	Yes
58.2	21.9876	Gimpo	Private car	8	47	Male	3.000.000 - 5.000.000	Service Worker	5	Apartment	Yes
106.7	7.31354	Gimpo	Public transit	8	66	Male	<3.000.000	Manual worker	2	Apartment	Yes
51.41	17.4489	Gimpo	Private car	10	58	Male	<3.000.000	Service Worker	2	Apartment	No
97	17.7866	Gimpo	Public transit	8	44	Male	3.000.000 - 5.000.000	Office Worker	4	Apartment	Yes
35.89	27.4724	Gimpo	Private car	8	41	Male	>5.000.000	Office Worker	4	Apartment	Yes
71.78	21.1431	Gimpo	Public transit	9	58	Male	<3.000.000	Manual worker	3	Apartment	Yes
33.95	7.77025	Gimpo	Private car	8	47	Male	3.000.000 - 5.000.000	Salesman	4	Apartment	Yes
33.95	7.77025	Gimpo	Private car	8	45	Female	3.000.000 - 5.000.000	Salesman	4	Apartment	Yes
48.5	4.03434	Gimpo	walk and cycling and cycling	5	66	Male	<3.000.000	Manual worker	2	Apartment	Yes
14.55	5.56107	Gimpo	Private car	6	51	Female	<3.000.000	Service Worker	1	Apartment	Yes
40.74	20.2088	Gimpo	Private car	5	41	Male	3.000.000 - 5.000.000	Office Worker	4	Apartment	Yes
26.19	8.56275	Gimpo	Private car	5	40	Male	<3.000.000	Office Worker	3	Apartment	Yes
47.53	5.56107	Gimpo	walk and cycling and cycling	6	38	Male	3.000.000 - 5.000.000	Salesman	3	Apartment	Yes
58.2	20.2088	Gimpo	Private car	6	39	Male	3.000.000 - 5.000.000	Salesman	4	Apartment	Yes
48.5	5.56107	Gimpo	walk and cycling and cycling	5	46	Male	3.000.000 - 5.000.000	Office Worker	4	Apartment	Yes
17.46	2.99013	Gimpo	Private car	5	36	Male	3.000.000 - 5.000.000	Manual worker	4	Apartment	Yes
15.52	5.56107	Gimpo	Private car	4	36	Male	3.000.000 - 5.000.000	Office Worker	3	Apartment	Yes
97	2.99013	Gimpo	Public transit	6	52	Male	>5.000.000	Manual worker	4	Apartment	Yes
34.92	9.07729	Gimpo	Public transit	6	47	Female	>5.000.000	Service Worker	4	Apartment	Yes
35.89	28.7741	Gimpo	Private car	6	45	Male	3.000.000 - 5.000.000	Office Worker	4	Apartment	Yes
33.95	14.5469	Gimpo	Private car	5	41	Male	3.000.000 - 5.000.000	Office Worker	4	Apartment	Yes
48.5	23.0465	Gimpo	Private car	4	31	Male	<3.000.000	Service Worker	3	Apartment	Yes
43.65	21.1431	Gimpo	Private car	5	63	Male	<3.000.000	Manual worker	1	Apartment	Yes
43.65	13.7788	Gimpo	Private car	5	47	Male	3.000.000 - 5.000.000	Salesman	4	Apartment	Yes
21.34	5.56107	Gimpo	Private car	5	38	Male	3.000.000 - 5.000.000	Salesman	5	Apartment	Yes
10.67	5.56107	Gimpo	Private car	4	45	Male	>5.000.000	Office Worker	4	Apartment	Yes
38.8	12.14	Gimpo	Private car	8	49	Male	3.000.000 - 5.000.000	Salesman	4	Apartment	Yes
33.95	6.87103	Gimpo	Private car	8	56	Male	3.000.000 - 5.000.000	Salesman	4	Apartment	Yes
49.47	9.07729	Gimpo	Public transit	8	34	Female	3.000.000 - 5.000.000	Salesman	4	Apartment	Yes
63.05	18.5809	Gimpo	Public transit	8	29	Male	3.000.000 - 5.000.000	Office Worker	4	Apartment	Yes
58.2	2.99013	Gimpo	Private car	7	66	Male	<3.000.000	Manual worker	2	Apartment	Yes
43.65	21.9876	Gimpo	Private car	8	53	Male	>5.000.000	Office Worker	4	Apartment	Yes
85.36	17.4489	Gimpo	Public transit	8	26	Male	>5.000.000	Service Worker	4	Apartment	Yes
76.63	18.1266	Gimpo	Public transit	8	22	Female	>5.000.000	Salesman	4	Apartment	Yes
38.8	17.9678	Gimpo	Private car	6	46	Male	>5.000.000	Office Worker	3	Apartment	Yes
76.63	17.9678	Gimpo	Public transit	10	57	Male	3.000.000 - 5.000.000	Service Worker	3	Apartment	Yes
82.45	17.9678	Gimpo	Public transit	10	54	Female	3.000.000 - 5.000.000	Service Worker	3	Apartment	Yes
29.1	5.56107	Gimpo	Private car	7	39	Male	>5.000.000	Specialized skill	4	Apartment	Yes
11.64	9.07729	Gimpo	Private car	10	49	Male	3.000.000 - 5.000.000	Office Worker	4	Apartment	Yes
38.8	4.03434	Gimpo	Private car	4	59	Female	<3.000.000	Service Worker	2	Apartment	Yes
24.25	4.03434	Gimpo	Private car	4	37	Male	<3.000.000	Service Worker	2	Apartment	Yes
19.4	5.56107	Gimpo	Private car	3	42	Male	<3.000.000	Office Worker	1	Apartment	Yes
38.8	13.7099	Gimpo	Private car	5	36	Male	3.000.000 - 5.000.000	Salesman	4	Apartment	Yes
29.1	5.56107	Gimpo	Private car	1	43	Male	>5.000.000	Office Worker	3	Apartment	Yes
82.45	27.4724	Gimpo	Public transit	5	25	Female	>5.000.000	Office Worker	5	Apartment	Yes
135.8	27.4724	Gimpo	Public transit	5	53	Male	>5.000.000	Service Worker	5	Apartment	Yes
87.3	16.2638	Gimpo	Public transit	5	36	Male	>5.000.000	Office Worker	4	Apartment	Yes
97	16.2638	Gimpo	Public transit	5	33	Male	>5.000.000	Salesman	4	Apartment	Yes
19.4	10.5925	Gimpo	Private car	5	64	Male	>5.000.000	Service Worker	4	Apartment	Yes
14.55	8.56275	Gimpo	Private car	2	30	Female	>5.000.000	Service Worker	3	Apartment	Yes
19.4	5.56107	Gimpo	Private car	4	55	Male	>5.000.000	Service Worker	5	Apartment	Yes
14.55	2.99013	Gimpo	Private car	1	37	Female	3.000.000 - 5.000.000	Office Worker	4	Apartment	Yes
92.15	30.9968	Gimpo	Public transit	1	35	Female	>5.000.000	Office Worker	4	Apartment	Yes
33.95	9.82049	Gimpo	Private car	1	39	Male	>5.000.000	Office Worker	4	Apartment	Yes
48.5	15.784	Gimpo	Private car	6	43	Male	3.000.000 - 5.000.000	Office Worker	4	Apartment	No
29.1	26.0585	Gimpo	Private car	3	31	Male	>5.000.000	Office Worker	4	Apartment	Yes
67.9	26.0585	Gimpo	Private car	10	45	Male	>5.000.000	Office Worker	5	Apartment	Yes
29.1	26.0585	Gimpo	Private car	10	47	Male	>5.000.000	Office Worker	5	Apartment	Yes
58.2	8.82578	Gimpo	Private car	15	50	Female	>5.000.000	Office Worker	3	Apartment	Yes
58.2	14.6516	Gimpo	Public transit	15	24	Male	>5.000.000	Specialized skill	3	Apartment	Yes
19.4	4.03434	Gimpo	Private car	15	37	Male	>5.000.000	Office Worker	2	Apartment	Yes
29.1	28.423	Gimpo	Private car	15	38	Female	3.000.000 - 5.000.000	Service Worker	5	Apartment	No
116.4	23.6048	Gimpo	Public transit	15	35	Male	<3.000.000	Specialized skill	1	Apartment	No
120.28	28.423	Gimpo	Public transit	7	38	Male	<3.000.000	Service Worker	3	Apartment	Yes
58.2	2.99013	Gimpo	Private car	5	60	Female	>5.000.000	Office Worker	2	Apartment	Yes
58.2	2.99013	Gimpo	Private car	5	60	Male	>5.000.000	Office Worker	2	Apartment	Yes
77.6	30.8028	Gimpo	Private car	4	50	Male	3.000.000 - 5.000.000	Office Worker	3	Apartment	Yes
87.3	29.2261	Gimpo	Public transit	5	31	Male	3.000.000 - 5.000.000	Salesman	4	Apartment	Yes
24.25	13.7788	Gimpo	Private car	5	65	Male	<3.000.000	Office Worker	2	Apartment	Yes
33.95	36.1475	Gimpo	Private car	5	30	Male	3.000.000 - 5.000.000	Specialized skill	1	Apartment	Yes
29.1	8.82578	Gimpo	Private car	3	45	Female	3.000.000 - 5.000.000	Salesman	3	Apartment	Yes
19.4	16.2638	Gimpo	Private car	5	64	Male	>5.000.000	Office Worker	3	Apartment	Yes
87.3	32.9812	Gimpo	Public transit	5	62	Female	>5.000.000	Service Worker	3	Apartment	Yes
29.1	5.56107	Gimpo	Public transit	5	26	Female	3.000.000 - 5.000.000	Office Worker	4	Apartment	Yes
29.1	6.15937	Gimpo	Private car	5	43	Female	<3.000.000	Office Worker	1	Multi-family housing	Yes
29.1	14.5469	Gimpo	Private car	5	43	Male	>5.000.000	Office Worker	4	Apartment	Yes
29.1	14.5469	Gimpo	Private car	5	41	Female	>5.000.000	Office Worker	4	Apartment	Yes
126.1	35.6773	Gimpo	Public transit	6	38	Female	<3.000.000	Office Worker	4	Apartment	Yes
43.65	18.5809	Gimpo	Private car	5	53	Male	<3.000.000	Manual worker	4	Apartment	Yes
29.1	10.5925	Gimpo	Private car	5	37	Male	3.000.000 - 5.000.000	Manual worker	3	Apartment	Yes
43.65	36.0073	Gimpo	Private car	10	48	Male	3.000.000 - 5.000.000	Office Worker	4	Apartment	Yes
92.15	20.1138	Gimpo	Public transit	3	39	Male	3.000.000 - 5.000.000	Office Worker	4	Apartment	Yes
24.25	26.0585	Gimpo	Private car	3	46	Male	>5.000.000	Office Worker	4	Apartment	Yes
24.25	4.03434	Gimpo	Private car	3	52	Male	3.000.000 - 5.000.000	Office Worker	2	Apartment	Yes
29.1	5.56107	Gimpo	Private car	3	48	Female	3.000.000 - 5.000.000	Office Worker	2	Apartment	Yes
58.2	21.5721	Gimpo	Private car	6	59	Male	3.000.000 - 5.000.000	Office Worker	2	Apartment	Yes
14.55	8.82578	Gimpo	Private car	3	46	Male	>5.000.000	Manual worker	4	Apartment	Yes
29.1	8.82578	Gimpo	Private car	3	45	Female	>5.000.000	Manual worker	4	Apartment	Yes
24.25	4.03434	Gimpo	Private car	3	22	Male	>5.000.000	Office Worker	4	Apartment	Yes
72.75	5.56107	Gimpo	Public transit	5	69	Female	<3.000.000	Manual worker	1	Apartment	No
48.5	24.7206	Gimpo	Private car	5	42	Male	<3.000.000	Office Worker	3	Apartment	Yes
101.85	17.7866	Gimpo	Public transit	1	53	Male	>5.000.000	Manual worker	4	Apartment	Yes
58.2	17.7866	Gimpo	Private car	1	48	Female	>5.000.000	Service Worker	4	Apartment	Yes
29.1	2.99013	Gimpo	Public transit	1	24	Female	>5.000.000	Office Worker	4	Apartment	Yes
48.5	38.7986	Gimpo	Private car	4	53	Male	3.000.000 - 5.000.000	Manual worker	4	Apartment	Yes
14.55	4.03434	Gimpo	Public transit	4	48	Female	3.000.000 - 5.000.000	Service Worker	4	Apartment	Yes
29.1	5.56107	Gimpo	Private car	4	55	Male	>5.000.000	Office Worker	4	Apartment	Yes
48.5	6.15937	Gimpo	Public transit	4	51	Female	>5.000.000	Manual worker	4	Apartment	Yes
29.1	5.56107	Gimpo	Private car	2	57	Male	3.000.000 - 5.000.000	Office Worker	4	Apartment	Yes
77.6	29.2261	Gimpo	Private car	5	42	Male	>5.000.000	Office Worker	4	Apartment	Yes
29.1	26.0585	Gimpo	Private car	3	57	Male	3.000.000 - 5.000.000	Others	4	Apartment	Yes
53.35	5.56107	Gimpo	Private car	4	44	Male	<3.000.000	Others	3	Apartment	Yes
58.2	27.0105	Gimpo	Private car	4	46	Male	3.000.000 - 5.000.000	Office Worker	3	Apartment	Yes
29.1	9.07729	Gimpo	Private car	3	37	Male	<3.000.000	Specialized skill	2	Apartment	Yes
29.1	8.56275	Gimpo	Private car	4	44	Female	3.000.000 - 5.000.000	Specialized skill	5	Apartment	Yes
14.55	8.56275	Gimpo	walk and cycling and cycling	4	20	Male	3.000.000 - 5.000.000	Others	5	Apartment	Yes
19.4	6.15937	Gimpo	Private car	4	50	Male	3.000.000 - 5.000.000	Salesman	5	Apartment	Yes
87.3	26.0585	Gimpo	Public transit	5	37	Male	>5.000.000	Office Worker	3	Apartment	Yes
97	28.423	Gimpo	Private car	3	42	Male	>5.000.000	Office Worker	4	Apartment	Yes
116.4	25.1317	Gimpo	Public transit	5	39	Male	3.000.000 - 5.000.000	Office Worker	3	Apartment	Yes
67.9	27.288	Gimpo	Public transit	5	50	Male	>5.000.000	Office Worker	3	Apartment	Yes
72.75	18.5809	Gimpo	Public transit	5	25	Male	>5.000.000	Others	3	Apartment	Yes
58.2	26.0585	Gimpo	Public transit	5	45	Male	>5.000.000	Office Worker	3	Apartment	Yes
43.65	17.1461	Gimpo	Private car	5	49	Male	>5.000.000	Office Worker	4	Apartment	Yes
79.54	31.87	Gimpo	Private car	5	45	Female	>5.000.000	Office Worker	4	Apartment	Yes
45.59	17.1461	Gimpo	Private car	5	49	Male	>5.000.000	Office Worker	4	Apartment	Yes
160.05	9.99708	Gimpo	Private car	5	45	Male	>5.000.000	Others	4	Apartment	Yes
21.34	5.56107	Gimpo	Private car	5	37	Male	>5.000.000	Manual worker	4	Apartment	Yes
19.4	17.7866	Gimpo	Private car	5	52	Male	>5.000.000	Service Worker	4	Apartment	Yes
19.4	4.03434	Gimpo	Private car	5	40	Male	>5.000.000	Office Worker	3	Apartment	Yes
67.9	5.56107	Gimpo	Public transit	5	39	Female	>5.000.000	Service Worker	3	Apartment	Yes
29.1	26.4075	Gimpo	Public transit	5	44	Male	<3.000.000	Others	2	Apartment	Yes
63.05	2.99013	Gimpo	Public transit	5	34	Female	<3.000.000	Salesman	2	Apartment	No
38.8	14.405	Gimpo	Private car	2	52	Male	>5.000.000	Office Worker	4	Apartment	Yes
38.8	2.99013	Gimpo	Private car	8	44	Male	<3.000.000	Office Worker	4	Apartment	Yes
23.28	4.03434	Gimpo	Private car	9	63	Male	3.000.000 - 5.000.000	Service Worker	2	Single-family housing	Yes
34.92	7.31354	Gimpo	Public transit	8	35	Male	3.000.000 - 5.000.000	Office Worker	3	Single-family housing	Yes
26.19	8.56275	Gimpo	Private car	2	44	Male	<3.000.000	Office Worker	4	Apartment	Yes
29.1	5.56107	Gimpo	Private car	3	35	Male	3.000.000 - 5.000.000	Office Worker	3	Apartment	Yes
32.01	16.2638	Gimpo	Private car	4	57	Male	3.000.000 - 5.000.000	Salesman	2	Apartment	Yes
65.96	2.99013	Gimpo	Public transit	4	62	Male	<3.000.000	Manual worker	2	Single-family housing	No
21.34	9.07729	Gimpo	Private car	4	61	Male	<3.000.000	Manual worker	2	Apartment	Yes
54.32	28.7741	Gimpo	Private car	8	37	Male	>5.000.000	Office Worker	4	Apartment	Yes
41.71	17.1461	Gimpo	Private car	5	49	Male	>5.000.000	Office Worker	4	Apartment	Yes
79.54	31.87	Gimpo	Private car	5	45	Female	>5.000.000	Office Worker	4	Apartment	Yes
58.2	25.5301	Gimpo	Public transit	5	31	Female	3.000.000 - 5.000.000	Office Worker	2	Apartment	Yes
19.4	8.56275	Gimpo	Private car	5	32	Male	3.000.000 - 5.000.000	Manual worker	2	Apartment	Yes
58.2	23.5803	Gimpo	Private car	5	49	Female	3.000.000 - 5.000.000	Service Worker	3	Apartment	Yes
140.65	37.1091	Gimpo	Public transit	5	36	Male	3.000.000 - 5.000.000	Office Worker	4	Apartment	Yes
33.95	2.99013	Gimpo	Private car	5	37	Female	3.000.000 - 5.000.000	Office Worker	4	Apartment	Yes
22.31	8.56275	Gimpo	Private car	5	42	Male	>5.000.000	Office Worker	2	Apartment	Yes
87.3	35.0608	Gimpo	Private car	5	43	Male	>5.000.000	Office Worker	2	Apartment	Yes
19.4	9.07729	Gimpo	Private car	5	43	Female	>5.000.000	Office Worker	2	Apartment	Yes
77.6	28.6617	Gimpo	Public transit	5	43	Male	3.000.000 - 5.000.000	Office Worker	5	Apartment	Yes
92.15	33.7819	Gimpo	Public transit	5	46	Male	3.000.000 - 5.000.000	Office Worker	4	Apartment	No
25.22	5.56107	Gimpo	Private car	5	47	Male	>5.000.000	Specialized skill	4	Row house | Villa	Yes
16.49	2.99013	Gimpo	Public transit	5	70	Male	>5.000.000	Manual worker	3	Apartment	Yes
43.65	26.0585	Gimpo	Private car	5	37	Male	>5.000.000	Salesman	3	Apartment	Yes
33.95	18.4884	Gimpo	Private car	5	46	Female	3.000.000 - 5.000.000	Office Worker	4	Apartment	Yes
67.9	2.99013	Gimpo	Private car	5	46	Male	3.000.000 - 5.000.000	Office Worker	4	Apartment	Yes
29.1	6.15937	Gimpo	Private car	5	59	Female	<3.000.000	Service Worker	2	Apartment	Yes
58.2	28.7741	Gimpo	Private car	5	45	Male	<3.000.000	Specialized skill	3	Apartment	Yes
58.2	35.3367	Gimpo	Private car	5	39	Female	>5.000.000	Salesman	3	Apartment	Yes
28.13	25.1317	Gimpo	Private car	5	39	Male	>5.000.000	Salesman	3	Apartment	Yes
92.15	17.9678	Gimpo	Public transit	5	28	Female	<3.000.000	Office Worker	2	Apartment	Yes
87.3	26.0585	Gimpo	Public transit	5	51	Male	>5.000.000	Office Worker	4	Apartment	No
67.9	21.5721	Gimpo	Public transit	5	46	Male	3.000.000 - 5.000.000	Salesman	4	Apartment	Yes
58.2	27.0418	Gimpo	Public transit	5	58	Male	>5.000.000	Service Worker	4	Apartment	Yes
77.6	27.288	Gimpo	Public transit	5	50	Male	>5.000.000	Office Worker	4	Apartment	Yes
67.9	18.5809	Gimpo	Public transit	5	25	Male	>5.000.000	Others	4	Apartment	Yes
92.15	20.2859	Gimpo	Public transit	5	25	Female	3.000.000 - 5.000.000	Office Worker	2	Multi-family housing	No
77.6	25.5301	Gimpo	Public transit	5	46	Male	3.000.000 - 5.000.000	Salesman	6	Apartment	Yes
97	29.1999	Gimpo	Public transit	5	36	Female	3.000.000 - 5.000.000	Specialized skill	6	Apartment	Yes
72.75	14.6516	Gimpo	Public transit	5	33	Female	3.000.000 - 5.000.000	Salesman	3	Apartment	Yes
48.5	23.8181	Gimpo	Private car	4	40	Female	3.000.000 - 5.000.000	Office Worker	2	Apartment	Yes
100.88	23.2189	Gimpo	Public transit	5	39	Male	3.000.000 - 5.000.000	Manual worker	4	Apartment	Yes
43.65	9.07729	Gimpo	walk and cycling and cycling	5	36	Female	3.000.000 - 5.000.000	Salesman	4	Apartment	Yes
43.65	17.9678	Gimpo	Private car	5	37	Male	3.000.000 - 5.000.000	Office Worker	2	Single-family housing	Yes
48.5	26.0585	Gimpo	Private car	5	45	Male	>5.000.000	Office Worker	4	Apartment	Yes
48.5	24.7206	Gimpo	Private car	5	37	Female	>5.000.000	Office Worker	4	Apartment	Yes
55.29	26.0845	Gimpo	Public transit	5	38	Male	>5.000.000	Office Worker	4	Apartment	Yes
31.04	2.99013	Gimpo	Private car	5	43	Male	>5.000.000	Manual worker	4	Apartment	Yes
40.74	8.56275	Gimpo	Private car	5	63	Male	<3.000.000	Manual worker	2	Apartment	Yes
14.55	8.56275	Gimpo	walk and cycling and cycling	5	59	Female	<3.000.000	Manual worker	2	Apartment	Yes
19.4	2.99013	Gimpo	Private car	5	57	Male	3.000.000 - 5.000.000	Manual worker	3	Apartment	Yes
87.3	19.7384	Gimpo	Public transit	5	56	Female	3.000.000 - 5.000.000	Service Worker	3	Apartment	Yes
100.88	14.6516	Gimpo	Public transit	5	48	Male	>5.000.000	Office Worker	3	Apartment	Yes
93.12	14.6516	Gimpo	Public transit	5	45	Female	>5.000.000	Office Worker	3	Apartment	Yes
38.8	9.82049	Gimpo	Private car	5	42	Male	3.000.000 - 5.000.000	Office Worker	2	Apartment	Yes
63.05	9.82049	Gimpo	Public transit	5	34	Female	3.000.000 - 5.000.000	Others	4	Apartment	No
97	33.075	Gimpo	Private car	5	41	Male	>5.000.000	Office Worker	3	Apartment	Yes
29.1	14.5469	Gimpo	Private car	5	22	Male	<3.000.000	Manual worker	3	Row house | Villa	No
67.9	8.56275	Gimpo	Public transit	5	37	Male	3.000.000 - 5.000.000	Salesman	3	Single-family housing	Yes
15.52	2.99013	Gimpo	Private car	5	58	Male	>5.000.000	Manual worker	4	Single-family housing	Yes
65.96	17.9678	Gimpo	Public transit	5	24	Female	>5.000.000	Office Worker	4	Single-family housing	Yes
29.1	8.82578	Gimpo	Private car	3	57	Male	>5.000.000	Salesman	4	Apartment	Yes
29.1	8.82578	Gimpo	Private car	3	55	Female	>5.000.000	Salesman	4	Apartment	Yes
63.05	2.99013	Gimpo	Public transit	8	73	Male	<3.000.000	Manual worker	2	Apartment	No
38.8	12.3322	Gimpo	Private car	3	35	Male	3.000.000 - 5.000.000	Salesman	2	Apartment	Yes
38.8	12.3322	Gimpo	Private car	3	31	Female	3.000.000 - 5.000.000	Salesman	2	Apartment	Yes
33.95	8.56275	Gimpo	Private car	5	38	Male	3.000.000 - 5.000.000	Salesman	4	Apartment	Yes
45.59	4.35284	Gimpo	Private car	3	57	Male	>5.000.000	Manual worker	3	Single-family housing	Yes
19.4	9.07729	Gimpo	Private car	3	57	Female	>5.000.000	Service Worker	3	Single-family housing	Yes
29.1	2.99013	Gimpo	Public transit	4	55	Male	<3.000.000	Manual worker	1	Single-family housing	No

## Sheet: Description
Name of variables	Variable's describe	Data characteristics
Com_time	Commuting time of the respondences (minute)	numeric
Com_Dis	Commuting distance caculate from centeriod of dong of respondes to centerioed dong of work's destination (Kilometer)	numeric
Type_NT	Type of new towns (Pangyo, Wirye, and Gimpo)	characters
Mode_choice	Mode of transportation of respondents usage	characters
	0 = private car
	1 = Public transit
	2 = Walk (walking and cycling)
	3 = Others
Acc_to_Bus	Access time to bus stop (minute)	numeric
Age	Age of the respondents more than 18	numeric
Gender	Gender	characters
	0 = Male
	1 = Female
Income	Income by Korean Won	characters
	0 = <3.000.000
	1 = 3.000.000 - 5.000.000
	2 = >5.000.000
Job	Job	characters
	0 = Office Worker
	1 = Specialized skills
	2 = Service worker
	3 = Salesman
	4 = Manual worker
	5 = Others
HH_members	Household members	numeric
housing_type	Housing types	characters
	0 = Apartment
	1 = Multi-family housing
	2 = Single-family housing
	3 = Row house | Villa
	4 = Others
Vehicle_OWN	Vehicle ownership	characters
	0 = No
	1 = Yes
Unlock Password: 0000	0
